# Supplementary material for: Comprehensive comparison of homologous recombination deficiency predictors in early-stage triple-negative breast cancer
Source: Breast Cancer Res. 2026 Jun 25;28:115. doi: 10.1186/s13058-026-02325-5 (PMC13295736; doi:10.1186/s13058-026-02325-5)
Supplement: Supplementary file 2 — Supplementary Material 1 [file 13058_2026_2325_MOESM2_ESM.xlsx]

## Sheet: SupplementaryTable_S1
Supplementary Table S1. HRD classifications and HRD method scores.
PD_ID	WGS sample ID
RBA	RNAseq ID
PAM50	PAM50 NCN basal/nonBasal subtype
TNBCtype	Lehmann TNBCtype subtype
Myriad
HRDetect
HRDetectG3	HRDetect classes low,inter,high
CHORD
scarHRD
CN17
TS228
RAD51_FFPE
DeepHRD
AdjuvantChemo	Adjuvant chemotherapy =1
IDFS	Invasive disease-free survival (years)
IDFSbin	Invasive disease-free survival (event)

## Sheet: General cohort characteristics
	SCAN-B TNBC cohort
Number of patients
	235
Patients assessable for DRFI after adjuvant therapy
	144
Age (median and range, in years)
	62 (26-91)
Lymph node status
Node-negative (N0)	152 (65%)
Node-positive (N+)	83 (35%)
Not available	0
Nottingham Histologic Grade
G1	0 (0%)
G2	26 (11%)
G3	206 (89%)
Not available	3
PAM50 subtype
Basal-like	187 (80%)
non-Basal-like	48 (20%)

## Sheet: HRD classifications
PD_ID	RBA	PAM50	TNBCtype	Myriad	HRDetect	HRDetectG3	CHORD	scarHRD	CN17	TS228	RAD51_FFPE	DeepHRD	AdjuvantChemo	IDFS	IDFSbin
PD35926a	S000002.l.r.m.c.lib.g.k2.a.t	Basal	BL1	NA	HRD	high	HRD	HRD	HRD	HRD	HRD	HRD	1	8.91170431211499	0
PD35927a	S000003.l.r.m2.c.lib.g.k2.a.t	nonBasal	LAR	NA	HRP	low	cannot_be_determined	HRP	HRP	HRP	HRP	HRP	0	2.15342465753425	1
PD35928a	S000012.l.r.m.c.lib.g.k2.a.t	Basal	BL1	NA	HRD	high	HRP	HRD	HRD	HRP	HRP	HRD	1	9.02395619438741	0
PD35929a	S000039.l.r.m.c.lib.g.k2.a.t	Basal	M	NA	HRD	high	HRD	HRD	HRD	HRD	HRD	HRD	1	8.56399726214921	0
PD35930a	S000049.l.r.m.c.lib.g.k2.a.t	Basal	M	NA	HRD	high	HRD	HRD	HRD	HRD	HRP	HRD	1	8.8952772073922	0
PD35931a	S000054.l.r.m.c.lib.g.k2.a.t	Basal	BL2	NA	HRP	low	HRP	HRD	HRP	HRP	HRD	HRD	1	8.93360711841205	0
PD35937a	S000209.l.r.m2.c.lib.g.k2.a.t	nonBasal	BL2	NA	HRP	low	HRP	HRD	HRP	HRP	HRP	HRP	1	1.02191780821918	1
PD31028a	S000156.l.r.m3.c.lib.g.k2.a.t	Basal	BL2	NA	HRP	low	HRP	HRD	HRP	HRD	HRD	HRD	1	8.76386036960986	0
PD35934a	S000193.l.r.m3.c.lib.g.k2.a.t	nonBasal	BL2	NA	HRP	inter	cannot_be_determined	HRD	HRP	HRP	HRP	HRD	0	0.824657534246575	1
PD35932a	S000185.l.r.m3.c.lib.g.k2.a.t	Basal	BL1	HRD	HRD	high	HRD	HRD	HRD	HRD	HRD	HRD	1	7.35386721423682	0
PD35933a	S000186.l.r.m3.c.lib.g.k2.a.t	Basal	M	NA	HRD	high	HRD	HRD	HRP	HRD	HRD	HRD	1	8.49007529089665	0
PD31029a	S000160.l.r.m.c.lib.g.k2.a.t	Basal	BL1	NA	HRD	high	HRD	HRD	HRP	HRD	HRP	HRD	1	8.27652292950034	0
PD35936a	S000204.l.r.m2.c.lib.g.k2.a.t	nonBasal	NA	NA	HRP	low	HRP	HRP	HRP	HRP	HRP	HRP	0	8.85968514715948	0
PD35938a	S000213.l.r.m2.c.lib.g.k2.a.t	Basal	BL1	NA	HRD	high	HRD	HRD	HRP	HRP	HRP	HRP	0	3.24109589041096	1
PD35941a	S000219.l.r.m2.c.lib.g.k2.a.t	Basal	M	NA	HRD	high	HRD	HRD	HRD	HRP	HRP	HRP	1	8.68446269678303	0
PD35939a	S000215.l.r.m2.c.lib.g.k2.a.t	Basal	BL1	NA	HRD	high	HRD	HRD	HRD	HRD	NA	NA	1	8.44900752908966	0
PD35940a	S000216.l.r.m2.c.lib.g.k2.a.t	nonBasal	NA	NA	HRP	low	cannot_be_determined	HRP	HRP	HRP	NA	NA	1	8.24093086926763	0
PD31031a	S000285.l.r.m.c.lib.g.k2.a.t	Basal	BL2	NA	HRD	high	HRP	HRD	HRD	HRD	HRD	HRD	1	8.6652977412731	0
PD31032a	S000294.l.r.m.c.lib.g.k2.a.t	nonBasal	LAR	NA	HRP	low	HRP	HRP	HRP	HRP	HRP	HRP	0	7.16769336071184	1
PD31033a	S000303.l.r.m.c.lib.g.k2.a.t	nonBasal	LAR	NA	HRP	low	HRP	HRP	HRP	HRP	HRP	HRP	1	4.87123287671233	1
PD31037a	S000352.l.r.m2.c.lib.g.k2.a.t	nonBasal	LAR	NA	HRP	low	cannot_be_determined	HRP	HRP	HRP	HRD	HRD	0	8.55578370978782	0
PD35935a	S000200.l.r.m2.c.lib.g.k2.a.t	Basal	M	NA	HRD	high	HRD	HRD	HRD	HRP	NA	NA	1	8.11772758384668	0
PD31030a	S000262.l.r.m.c.lib.g.k2.a.t	Basal	M	NA	HRP	low	cannot_be_determined	HRP	HRP	HRP	HRP	HRP	0	1.23013698630137	1
PD31041a	S000399.l.r.m3.c.lib.g.k2.a.t	Basal	BL1	NA	HRD	high	HRD	HRD	HRD	HRD	HRD	HRD	1	8.64339493497604	0
PD31040a	S000381.l.r.m2.c.lib.g.k2.a.t	Basal	BL2	HRP	HRP	low	cannot_be_determined	HRD	HRP	HRD	NA	NA	1	5.4986301369863	1
PD35943a	S000443.l.r.m3.c.lib.g.k2.a.t	Basal	BL1	NA	HRP	low	cannot_be_determined	HRP	HRP	HRD	NA	NA	0	0.682191780821918	1
PD31044a	S000517.l.r.m.c.lib.g.k2.a.t	Basal	M	NA	HRD	high	HRD	HRD	HRD	HRD	HRD	HRD	1	8.56673511293634	0
PD35946a	S000488.l.r.m2.c.lib.g.k2.a.t	Basal	BL1	NA	HRD	high	HRD	HRD	HRD	HRD	HRD	HRP	1	7.46885694729637	0
PD35945a	S000453.l.r.m3.c.lib.g.k2.a.t	Basal	BL1	NA	HRD	high	HRD	HRD	HRD	HRD	HRD	HRP	1	8.48186173853525	0
PD31042a	S000408.l.r.m2.c.lib.g.k2.a.t	Basal	M	NA	HRD	high	HRD	HRD	HRD	HRP	HRP	HRP	1	7.73169062286105	0
PD35944a	S000439.l.r.m3.c.lib.g.k2.a.t	Basal	BL2	NA	HRP	low	HRP	HRD	HRD	HRP	HRP	HRD	1	8.3668720054757	0
PD31045a	S000518.l.r.m.c.lib.g.k2.a.t	Basal	M	NA	HRD	high	HRD	HRD	HRD	HRP	HRD	HRP	1	7.50171115674196	0
PD31043a	S000516.l.r.m.c.lib.g.k2.a.t	Basal	BL1	NA	HRD	high	HRD	HRD	HRD	HRD	HRD	HRD	1	8.49555099247091	0
PD31046a	S000581.l.r.m.c.lib.g.k2.a.t	Basal	BL1	NA	HRP	low	HRP	HRD	HRD	HRD	NA	NA	1	8.12867898699521	0
PD31051a	S000628.l.r.m.c.lib.g2.k2.a.t	Basal	M	NA	HRD	high	HRD	HRD	HRD	HRP	HRD	NA	1	1.24109589041096	1
PD31053a	S000689.l.r.m.c.lib.g2.k2.a.t	nonBasal	LAR	NA	HRP	inter	HRP	HRP	HRP	HRP	NA	NA	0	0.931506849315068	1
PD35951a	S000712.l.r.m3.c.lib.g.k2.a.t	nonBasal	LAR	NA	HRP	low	cannot_be_determined	HRP	HRP	HRP	HRD	NA	1	1.51232876712329	1
PD31049a	S000615.l.r.m.c.lib.g.k2.a.t	Basal	BL2	NA	HRD	high	HRD	HRD	HRD	HRD	HRP	HRP	0	7.47707049965777	0
PD35954a	S000751.l.r.m2.c.lib.g.k2.a.t	Basal	BL2	NA	HRD	high	HRD	HRD	HRD	HRD	HRD	HRD	1	1.09041095890411	1
PD35957a	S000777.l.r.m2.c.lib.g.k2.a.t	Basal	BL1	NA	HRD	high	HRD	HRD	HRP	HRD	HRD	HRD	1	8.23545516769336	0
PD31047a	S000590.l.r.m2.c.lib.g.k2.a.t	nonBasal	LAR	NA	HRP	low	HRP	HRD	HRD	HRP	HRD	HRD	0	1.1854893908282	0
PD31059a	S000862.l.r.m.c.lib.g.k2.a.t	Basal	BL1	NA	HRD	high	HRD	HRD	HRP	HRD	HRD	HRP	1	8.09308692676249	0
PD31061a	S000901.l.r.m.c.lib.g.k2.a.t	Basal	M	NA	HRD	high	HRD	HRD	HRD	HRD	HRD	HRP	0	NA	1
PD31065a	S000931.l.r.m.c.lib.g.k2.a.t	Basal	BL1	NA	HRP	low	HRP	HRD	HRP	HRD	HRD	HRD	1	7.61122518822724	0
PD35956a	S000775.l.r.m2.c.lib.g.k2.a.t	Basal	BL1	NA	HRD	high	HRD	HRD	HRD	HRD	NA	NA	1	8.23819301848049	0
PD31056a	S000800.l.r.m.c.lib.g.k2.a.t	Basal	BL1	NA	HRD	high	HRD	HRD	HRD	HRD	NA	NA	1	7.98904859685147	0
PD31066a	S000938.l.r.m.c.lib.g.k2.a.t	Basal	BL2	NA	HRD	high	HRD	HRD	HRP	HRD	HRD	HRP	1	2.75616438356164	1
PD31074a	S000998.l.r.m2.c.lib.g.k2.a.t	Basal	BL1	NA	HRD	high	HRD	HRD	HRD	HRD	HRD	HRD	1	6.99520876112252	0
PD31075a	S001008.l.r.m.c.lib.g.k2.a.t	nonBasal	LAR	NA	HRP	low	cannot_be_determined	HRP	HRD	HRP	HRP	HRP	0	7.96988364134155	0
PD31068a	S000948.l.r.m.c.lib.g.k2.a.t	Basal	BL1	NA	HRD	high	HRD	HRD	HRD	HRD	HRD	HRD	1	7.99452429842574	0
PD31078a	S001056.l.r.m.c.lib.g.k2.a.t	Basal	BL1	NA	HRD	high	cannot_be_determined	HRP	HRD	HRP	NA	NA	0	1.6	1
PD31082a	S001090.l.r.m.c.lib.g.k2.a.t	Basal	M	NA	HRP	low	HRP	HRP	HRP	HRP	HRD	HRD	0	1.59178082191781	1
PD31080a	S001067.l.r.m.c.lib.g.k2.a.t	nonBasal	BL2	NA	HRP	low	HRP	HRD	HRD	HRP	HRP	HRP	1	8.03285420944558	0
PD31086a	S001146.l.r.m.c.lib.g2.k2.a.t	Basal	BL1	NA	HRP	inter	HRP	HRD	HRP	HRP	HRD	HRD	1	4.22191780821918	1
PD35955a	S000761.l.r.m2.c.lib.g.k2.a.t	nonBasal	BL2	NA	HRD	high	HRD	HRD	HRD	HRD	HRD	HRD	1	8.32854209445585	0
PD31057a	S000802.l.r.m.c.lib.g.k2.a.t	Basal	BL1	NA	HRD	high	HRD	HRD	HRD	HRD	NA	NA	0	2.23835616438356	1
PD31048a	S000612.l.r.m.c.lib.g.k2.a.t	nonBasal	LAR	NA	HRP	low	cannot_be_determined	HRP	HRD	HRP	HRP	NA	0	2.00821917808219	1
PD35948a	S000506.l.r.m2.c.lib.g.k2.a.t	nonBasal	LAR	NA	HRP	low	HRP	HRP	HRP	HRP	HRP	HRP	0	8.32306639288159	0
PD31067a	S000942.l.r.m.c.lib.g.k2.a.t	Basal	M	NA	HRD	high	HRD	HRD	HRD	HRD	HRD	HRP	0	NA	0
PD31094a	S001202.l.r.m.c.lib.g.k2.a.t	Basal	BL1	NA	HRD	high	HRD	HRD	HRP	HRD	HRD	HRD	1	7.83025325119781	0
PD31063a	S000927.l.r.m.c.lib.g.k2.a.t	nonBasal	LAR	NA	HRP	low	HRP	HRP	HRP	HRP	HRD	HRP	0	2.43835616438356	1
PD31093a	S001188.l.r.m.c.lib.g.k2.a.t	Basal	BL1	NA	HRD	high	HRD	HRD	HRD	HRD	NA	NA	1	7.23887748117728	0
PD31087a	S001151.l.r.m.c.lib.g.k2.a.t	Basal	BL1	NA	HRD	high	HRD	HRD	HRD	HRD	HRP	HRD	0	6.23561643835616	1
PD31081a	S001083.l.r.m.c.lib.g2.k2.a.t	Basal	M	NA	HRP	low	HRP	HRP	HRD	HRP	HRP	HRD	1	7.89322381930185	0
PD31072a	S000970.l.r.m.c.lib.g.k2.a.t	Basal	BL2	NA	HRP	inter	HRP	HRP	HRD	HRD	HRD	HRD	0	7.06913073237509	0
PD31058a	S000814.l.r.m.c.lib.g.k2.a.t	Basal	M	NA	HRP	low	cannot_be_determined	HRP	HRP	HRP	HRP	HRP	0	5.52602739726027	1
PD31090a	S001171.l.r.m.c.lib.g2.k2.a.t	Basal	M	NA	HRP	low	HRP	HRP	HRP	HRD	HRP	HRD	1	1.43835616438356	1
PD31088a	S001152.l.r.m.c.lib.g.k2.a.t	nonBasal	LAR	NA	HRP	low	cannot_be_determined	HRP	HRP	HRP	HRP	HRD	1	6.05479452054795	1
PD35953a	S000728.l.r.m3.c.lib.g.k2.a.t	Basal	BL1	NA	HRD	high	HRD	HRD	HRD	HRD	HRP	HRD	1	1.78356164383562	1
PD35958a	S000779.l.r.m2.c.lib.g.k2.a.t	Basal	M	NA	HRD	high	HRD	HRD	HRD	HRD	HRD	HRD	1	1.97260273972603	1
PD35966a	S001275.l.r.m2.c.lib.g.k2.a.t	Basal	BL2	NA	HRP	low	HRP	HRP	HRP	HRP	HRD	HRD	1	7.31827515400411	0
PD35964a	S001262.l.r.m2.c.lib.g.k2.a.t	Basal	M	NA	HRD	high	HRD	HRP	HRD	HRD	HRD	HRD	0	NA	0
PD35959a	S001227.l.r.m2.c.lib.g.k2.a.t	Basal	BL1	NA	HRD	high	HRP	HRD	HRD	HRP	NA	NA	0	3.35342465753425	1
PD31092a	S001187.l.r.m.c.lib.g.k2.a.t	Basal	M	HRD	HRD	high	HRD	HRD	HRP	HRD	HRD	HRD	1	7.51266255989049	0
PD35967a	S001287.l.r.m2.c.lib.g.k2.a.t	Basal	M	NA	HRP	low	HRP	HRP	HRD	HRP	NA	HRD	1	1.31780821917808	1
PD35968a	S001343.l.r.m2.c.lib.g.k2.a.t	Basal	BL1	HRD	HRD	high	HRD	HRD	HRD	HRD	HRD	HRD	0	4.73698630136986	1
PD35962a	S001248.l.r.m2.c.lib.g.k2.a.t	Basal	BL1	NA	HRD	high	HRD	HRD	HRP	HRD	HRD	HRD	1	5.10335386721424	0
PD31099a	S001385.l.r.m.c.lib.g.k2.a.t	Basal	M	NA	HRD	high	HRD	HRD	HRD	HRD	HRD	HRP	1	3.83287671232877	1
PD31098a	S001381.l.r.m.c.lib.g.k2.a.t	nonBasal	LAR	NA	HRP	low	HRP	HRP	HRP	HRP	HRP	HRD	1	2.38082191780822	1
PD31097a	S001380.l.r.m.c.lib.g.k2.a.t	Basal	BL1	NA	HRD	high	HRD	HRD	HRD	HRD	HRD	HRP	1	0.487671232876712	1
PD35961a	S001241.l.r.m2.c.lib.g.k2.a.t	Basal	M	NA	HRP	low	HRP	HRD	HRP	HRP	HRD	NA	1	3.69041095890411	1
PD31089a	S001164.l.r.m.c.lib.g.k2.a.t	Basal	BL2	NA	HRP	inter	HRP	HRD	HRD	HRD	HRD	HRD	1	7.32375085557837	0
PD35963a	S001252.l.r.m2.c.lib.g.k2.a.t	nonBasal	LAR	NA	HRD	high	cannot_be_determined	HRP	HRP	HRP	HRP	NA	0	4.47671232876712	1
PD35960a	S001239.l.r.m2.c.lib.g.k2.a.t	Basal	M	NA	HRD	high	HRP	HRP	HRP	HRP	HRD	HRD	1	1.46575342465753	1
PD35950a	S000658.l.r.m.c.lib.g2.k2.a.t	Basal	M	NA	HRD	high	HRD	HRP	HRP	HRP	NA	NA	0	1.36164383561644	1
PD31104a	S001473.l.r.m.c.lib.g.k2.a.t	nonBasal	BL2	NA	HRD	high	HRD	HRD	HRD	HRP	NA	NA	0	0.635616438356164	1
PD31107a	S001523.l.r.m.c.lib.g.k2.a.t	Basal	BL1	NA	HRD	high	HRD	HRD	HRD	HRP	HRP	HRP	0	0.931506849315068	1
PD36027a	S004962.l.r.m.c.lib.g.k2.a.t	Basal	BL2	NA	HRP	low	HRP	HRP	HRP	HRP	HRD	HRD	1	5.09514031485284	0
PD36026a	S004914.l.r.m.c.lib.g.k2.a.t	Basal	M	HRD	HRD	high	HRD	HRD	HRD	HRD	HRD	HRD	1	2.52876712328767	1
PD36034a	S005106.l.r.m.c.lib.g.k2.a.t	Basal	BL1	NA	HRD	high	HRD	HRD	HRD	HRD	HRD	HRP	0	5.41820670773443	0
PD35997a	S003799.l.r.m.c.lib.g.k2.a.t	Basal	BL2	NA	HRP	low	cannot_be_determined	HRP	HRP	HRP	HRD	HRD	0	0.575342465753425	1
PD31176a	S004726.l.r.m.c.lib.g.k2.a.t	Basal	BL1	NA	HRD	high	HRD	HRD	HRD	HRD	HRD	HRD	0	5.6974674880219	0
PD36032a	S005067.l.r.m.c.lib.g.k2.a.t	Basal	BL2	NA	HRP	inter	HRP	HRP	HRP	HRD	HRD	HRP	0	1.87671232876712	1
PD36037a	S005181.l.r.m2.c.lib.g.k2.a.t	Basal	BL1	NA	HRD	high	HRD	HRD	HRP	HRD	HRD	HRP	1	1.6	1
PD36031a	S005040.l.r.m.c.lib.g.k2.a.t	Basal	BL2	NA	HRP	low	HRP	HRD	HRD	HRP	HRD	HRD	1	5.00752908966461	1
PD36033a	S005098.l.r.m.c.lib.g.k2.a.t	Basal	M	NA	HRD	high	HRD	HRD	HRP	HRP	HRD	HRP	1	5.16632443531828	0
PD36029a	S005014.l.r.m.c.lib.g.k2.a.t	Basal	M	NA	HRD	high	HRD	HRD	HRD	HRD	HRD	HRD	0	2.64109589041096	1
PD36041a	S005260.l.r.m2.c.lib.g.k2.a.t	Basal	BL1	NA	HRD	high	HRD	HRD	HRP	HRD	HRD	HRD	0	1.41095890410959	1
PD36038a	S005239.l.r.m3.c.lib.g.k2.a.t	Basal	BL1	NA	HRD	high	HRD	HRD	HRD	HRD	HRD	HRP	1	4.64065708418891	0
PD36042a	S005353.l.r.m2.c.lib.g.k2.a.t	nonBasal	LAR	NA	HRP	low	cannot_be_determined	HRP	HRP	HRP	HRP	HRD	0	5.30595482546201	0
PD36039a	S005242.l.r.m2.c.lib.g.k2.a.t	Basal	BL1	NA	HRD	high	HRD	HRD	HRD	HRD	HRD	HRD	1	5.29774127310062	0
PD36043a	S005384.l.r.m.c.lib.g.k2.a.t	nonBasal	LAR	HRP	HRP	low	HRP	HRP	HRD	HRP	HRP	HRD	0	0.726027397260274	1
PD36040a	S005248.l.r.m2.c.lib.g.k2.a.t	nonBasal	LAR	NA	HRP	inter	HRP	HRD	HRD	HRP	HRD	NA	0	0.808219178082192	1
PD36036a	S005158.l.r.m.c.lib.g.k2.a.t	Basal	BL1	NA	HRD	high	HRD	HRP	HRD	HRD	HRD	HRD	1	5.18822724161533	0
PD36046a	S005441.l.r.m.c.lib.g.k2.a.t	Basal	BL2	NA	HRD	high	cannot_be_determined	HRD	HRD	HRD	HRD	HRD	0	NA	0
PD36047a	S005461.l.r.m3.c.lib.g.k2.a.t	Basal	BL1	NA	HRP	low	HRP	HRP	HRP	HRD	HRD	HRP	0	0.838356164383562	1
PD36049a	S005543.l.r.m2.c.lib.g.k2.a.t	Basal	BL1	NA	HRD	high	HRD	HRP	HRD	HRP	NA	NA	1	2.26027397260274	1
PD36050a	S005561.l.r.m.c.lib.g.k2.a.t	Basal	BL2	HRD	HRD	high	HRD	HRD	HRP	HRP	HRP	HRP	0	5.27583846680356	0
PD36048a	S005511.l.r.m2.c.lib.g.k2.a.t	Basal	BL1	NA	HRP	low	HRP	HRD	HRD	HRP	HRD	HRD	1	5.14989733059548	0
PD36052a	S005636.l.r.m.c.lib.g.k2.a.t	Basal	M	NA	HRD	high	HRD	HRD	HRP	HRD	HRD	HRP	1	1.58356164383562	1
PD36051a	S005600.l.r.m.c.lib.g.k2.a.t	Basal	LAR	NA	HRD	high	cannot_be_determined	HRP	HRD	HRP	HRD	HRD	1	4.90075290896646	0
PD36025a	S004858.l.r.m.c.lib.g.k2.a.t	Basal	BL2	NA	HRD	high	HRD	HRD	HRD	HRP	NA	HRP	0	5.49760438056126	0
PD36044a	S005401.l.r.m.c.lib.g.k2.a.t	Basal	BL1	NA	HRP	low	HRP	HRD	HRD	HRD	NA	NA	1	4.99383983572895	0
PD36054a	S005792.l.r.m.c.lib.g.k2.a.t	Basal	BL1	NA	HRD	high	HRP	HRD	HRD	HRD	HRD	HRD	1	3.27173169062286	0
PD36058a	S006070.l.r.m.c.lib.g.k2.a.t	Basal	BL1	NA	HRD	high	HRD	HRD	HRP	HRD	HRP	HRD	1	4.84599589322382	0
PD36056a	S006007.l.r.m.c.lib.g.k2.a.t	Basal	BL2	NA	HRD	high	HRD	HRD	HRD	HRD	HRP	HRP	1	4.99931553730322	0
PD36057a	S006059.l.r.m.c.lib.g.k2.a.t	Basal	BL1	NA	HRD	high	HRD	HRD	HRD	HRD	HRD	HRD	1	4.87611225188227	0
PD36053a	S005692.l.r.m.c.lib.g.k2.a.t	Basal	BL1	NA	HRP	low	cannot_be_determined	HRP	HRD	HRD	NA	HRD	0	5.12799452429843	0
PD36063a	S006439.l.r.m.c.lib.g.k2.a.t	Basal	M	NA	HRD	high	HRP	HRD	HRD	HRD	HRD	HRP	0	4.46543463381246	0
PD36064a	S006440.l.r.m2.c.lib.g.k2.a.t	nonBasal	LAR	NA	HRD	high	cannot_be_determined	HRP	HRP	HRP	HRD	HRD	0	4.72005475701574	0
PD36066a	S006551.l.r.m.c.lib.g.k2.a.t	Basal	BL2	NA	HRD	high	HRP	HRD	HRD	HRP	HRD	HRD	1	0.610958904109589	1
PD36068a	S006572.l.r.m.c.lib.g.k2.a.t	Basal	BL1	HRP	HRP	low	cannot_be_determined	HRP	HRP	HRP	HRD	HRD	0	4.53935660506502	0
PD36055a	S005844.l.r.m.c.lib.g.k2.a.t	Basal	BL2	NA	HRP	low	cannot_be_determined	HRP	HRD	HRP	HRD	HRD	0	4.8870636550308	0
PD36060a	S006147.l.r.m.c.lib.g.k2.a.t	Basal	M	NA	HRD	high	HRD	HRD	HRD	HRP	HRD	NA	1	2.86027397260274	1
PD36067a	S006556.l.r.m.c.lib.g.k2.a.t	Basal	M	NA	HRD	high	HRP	HRD	HRD	HRP	HRP	HRP	0	4.76659822039699	0
PD31105a	S001485.l.r.m.c.lib.g.k2.a.t	Basal	BL2	HRD	HRD	high	HRD	HRD	HRD	HRP	NA	HRD	1	7.57837097878166	0
PD35965a	S001268.l.r.m2.c.lib.g.k2.a.t	Basal	M	NA	HRP	inter	HRP	HRP	HRD	HRD	HRD	HRP	1	7.58932238193018	0
PD31109a	S001555.l.r.m.c.lib.g.k2.a.t	Basal	BL1	NA	HRP	low	HRP	HRP	HRP	HRD	HRD	HRD	1	7.55373032169747	0
PD31108a	S001554.l.r.m.c.lib.g.k2.a.t	Basal	BL1	NA	HRP	low	HRP	HRD	HRD	HRD	HRD	HRD	0	6.47775496235455	0
PD31111a	S002101.l.r.m.c.lib.g2.k2.a.t	Basal	LAR	HRP	HRP	inter	cannot_be_determined	HRP	HRD	HRP	HRD	HRP	1	3.96164383561644	1
PD31112a	S002117.l.r.m2.c.lib.g.k2.a.t	Basal	BL1	NA	HRD	high	HRD	HRD	HRD	HRD	HRD	HRD	1	6.51334702258727	0
PD31106a	S001506.l.r.m.c.lib.g.k2.a.t	Basal	M	NA	HRD	high	HRD	HRD	HRD	HRP	HRD	HRD	1	7.52361396303901	0
PD31116a	S002286.l.r.m.c.lib.g.k2.a.t	nonBasal	LAR	HRP	HRP	inter	HRP	HRD	HRD	HRP	HRP	HRD	0	3.46301369863014	1
PD31117a	S002296.l.r.m.c.lib.g.k2.a.t	Basal	M	HRP	HRP	low	HRP	HRP	HRP	HRP	HRP	HRP	0	7.21697467488022	0
PD31121a	S002368.l.r.m.c.lib.g2.k2.a.t	Basal	M	NA	HRD	high	HRD	HRD	HRD	HRD	HRD	HRP	1	7.13483915126626	0
PD31122a	S002370.l.r.m.c.lib.g.k2.a.t	Basal	BL1	HRP	HRP	low	HRP	HRP	HRP	HRP	HRD	HRD	1	7.24709103353867	0
PD35972a	S002357.l.r.m.c.lib.g.k2.a.t	Basal	BL1	NA	HRD	high	HRD	HRD	HRP	HRP	HRD	HRD	1	6.75975359342916	0
PD31113a	S002156.l.r.m.c.lib.g.k2.a.t	nonBasal	NA	NA	HRD	high	HRD	HRP	HRD	HRP	HRD	HRD	1	7.35386721423682	0
PD31124a	S002402.l.r.m3.c.lib.g.k2.a.t	Basal	BL1	NA	HRP	low	HRP	HRD	HRP	HRD	HRP	HRD	0	NA	0
PD31126a	S002452.l.r.m.c.lib.g.k2.a.t	nonBasal	LAR	HRP	HRP	low	cannot_be_determined	HRP	HRP	HRP	HRP	HRP	0	7.0280629705681	0
PD31125a	S002441.l.r.m.c.lib.g2.k2.a.t	Basal	BL1	NA	HRD	high	HRD	HRD	HRD	HRD	HRD	HRD	1	7.13483915126626	0
PD31127a	S002493.l.r.m.c.lib.g.k2.a.t	Basal	BL1	NA	HRD	high	HRD	HRD	HRD	HRP	HRD	HRD	1	7.14305270362765	0
PD31129a	S002564.l.r.m.c.lib.g.k2.a.t	Basal	M	NA	HRD	high	HRD	HRD	HRD	HRD	HRD	HRD	1	6.55715263518138	0
PD31133a	S002602.l.r.m.c.lib.g.k2.a.t	nonBasal	LAR	NA	HRP	low	cannot_be_determined	HRP	HRP	HRP	HRP	HRP	1	2.54246575342466	1
PD31120a	S002338.l.r.m.c.lib.g.k2.a.t	Basal	BL2	NA	HRP	low	HRP	HRP	HRD	HRD	HRD	HRD	1	7.24709103353867	0
PD31134a	S002603.l.r.m.c.lib.g.k2.a.t	Basal	M	NA	HRP	inter	HRP	HRD	HRD	HRD	HRD	HRD	1	5.74401095140315	0
PD31139a	S002687.l.r.m.c.lib.g.k2.a.t	Basal	BL1	NA	HRD	high	HRD	HRD	HRD	HRP	HRD	HRP	1	6.62286105407255	0
PD31123a	S002385.l.r.m.c.lib.g.k2.a.t	Basal	BL1	NA	HRP	inter	HRP	HRD	HRD	HRD	HRD	HRD	1	1.67397260273973	1
PD31135a	S002607.l.r.m.c.lib.g.k2.a.t	Basal	BL1	NA	HRD	high	HRD	HRD	HRD	HRD	HRD	HRD	1	6.91854893908282	0
PD31128a	S002518.l.r.m.c.lib.g.k2.a.t	Basal	BL1	NA	HRD	high	HRD	HRD	HRD	HRD	HRD	HRD	1	6.61464750171116	0
PD31140a	S002706.l.r.m.c.lib.g.k2.a.t	Basal	BL1	NA	HRD	high	HRD	HRD	HRD	HRD	HRD	HRP	1	6.75427789185489	0
PD35975a	S002797.l.r.m2.c.lib.g.k2.a.t	Basal	M	NA	HRD	high	HRP	HRD	HRP	HRD	HRP	HRD	0	6.76522929500342	0
PD31136a	S002645.l.r.m.c.lib.g.k2.a.t	Basal	BL1	NA	HRD	high	HRD	HRD	HRP	HRD	HRD	HRP	1	6.98151950718686	0
PD35977a	S003183.l.r.m2.c.lib.g.k2.a.t	nonBasal	LAR	NA	HRP	low	cannot_be_determined	HRP	HRP	HRP	HRP	HRP	1	4.24109589041096	1
PD31130a	S002573.l.r.m.c.lib.g.k2.a.t	Basal	BL1	NA	HRD	high	HRD	HRD	HRD	HRD	HRD	HRD	0	NA	0
PD31151a	S003303.l.r.m.c.lib.g.k2.a.t	Basal	M	NA	HRD	high	HRD	HRD	HRD	HRP	HRD	HRP	0	6.26694045174538	0
PD35978a	S003256.l.r.m.c.lib.g.k2.a.t	nonBasal	LAR	NA	HRP	inter	HRP	HRP	HRD	HRP	HRP	HRP	1	3.35616438356164	1
PD31153a	S003325.l.r.m.c.lib.g.k2.a.t	Basal	BL1	NA	HRP	low	cannot_be_determined	HRP	HRP	HRP	HRD	HRD	1	6.17659137577002	0
PD35981a	S003386.l.r.m.c.lib.g.k2.a.t	Basal	BL2	NA	HRP	low	HRP	HRP	HRD	HRP	HRD	HRD	1	5.64818617385353	0
PD31144a	S003021.l.r.m.c.lib.g.k2.a.t	Basal	BL1	HRD	HRP	low	cannot_be_determined	HRD	HRD	HRD	HRD	HRD	1	5.51403148528405	0
PD31152a	S003304.l.r.m.c.lib.g.k2.a.t	nonBasal	LAR	NA	HRP	low	cannot_be_determined	HRP	HRP	HRP	HRP	HRP	0	1.51780821917808	1
PD35987a	S003573.l.r.m.c.lib.g.k2.a.t	Basal	BL1	NA	HRD	high	HRD	HRD	HRP	HRD	NA	HRP	0	6.27515400410678	0
PD35985a	S003531.l.r.m.c.lib.g.k2.a.t	Basal	BL1	NA	HRD	high	HRD	HRD	HRD	HRD	NA	HRP	0	6.02327173169062	0
PD35982a	S003492.l.r.m.c.lib.g.k2.a.t	Basal	BL2	NA	HRD	high	cannot_be_determined	HRD	HRD	HRD	HRD	HRD	0	1.36164383561644	1
PD31146a	S003098.l.r.m.c.lib.g.k2.a.t	Basal	BL1	NA	HRD	high	HRD	HRD	HRD	HRD	HRD	HRD	1	6.02327173169062	0
PD35979a	S003260.l.r.m2.c.lib.g.k2.a.t	nonBasal	BL2	NA	HRD	high	HRD	HRD	HRD	HRD	HRD	HRD	1	5.69472963723477	0
PD31150a	S003177.l.r.m.c.lib.g.k2.a.t	Basal	BL1	NA	HRP	inter	HRP	HRP	HRP	HRD	HRD	HRP	0	2.26849315068493	1
PD36069a	S002848.l2.r.m.c.lib.g.k2.a.t	nonBasal	LAR	NA	HRP	low	cannot_be_determined	HRP	HRP	HRP	HRP	HRP	1	6.85557837097878	0
PD31137a	S002652.l.r.m.c.lib.g.k2.a.t	nonBasal	LAR	NA	HRP	low	cannot_be_determined	HRP	HRP	HRP	HRP	HRP	0	6.6694045174538	0
PD31148a	S003121.l.r.m.c.lib.g.k2.a.t	nonBasal	LAR	NA	HRP	low	cannot_be_determined	HRP	HRP	HRP	HRP	HRP	0	6.59548254620123	0
PD31145a	S003078.l.r.m.c.lib.g.k2.a.t	Basal	BL1	NA	HRD	high	HRD	HRD	HRP	HRD	HRD	HRD	1	6.36002737850787	0
PD35988a	S003582.l.r.m.c.lib.g.k2.a.t	Basal	M	NA	HRP	low	HRP	HRP	HRD	HRP	HRD	HRP	1	2.9013698630137	1
PD35991a	S003641.l.r.m.c.lib.g.k2.a.t	nonBasal	LAR	NA	HRP	inter	HRP	HRD	HRP	HRP	HRD	HRD	1	6.2094455852156	0
PD36001a	S003880.l.r.m.c.lib.g.k2.a.t	Basal	LAR	NA	HRP	low	HRP	HRP	HRP	HRP	HRP	NA	1	1.80821917808219	1
PD35996a	S003784.l.r.m.c.lib.g.k2.a.t	Basal	BL1	NA	HRD	high	HRD	HRD	HRD	HRD	HRD	HRD	0	0.334246575342466	1
PD35994a	S003758.l.r.m.c.lib.g.k2.a.t	Basal	BL1	NA	HRP	low	cannot_be_determined	HRP	HRD	HRP	NA	HRP	0	6.34360027378508	0
PD35992a	S003742.l.r.m.c.lib.g.k2.a.t	Basal	BL1	NA	HRD	high	HRD	HRD	HRD	HRD	HRD	HRD	1	6.362765229295	0
PD36002a	S003935.l.r.m.c.lib.g.k2.a.t	nonBasal	LAR	NA	HRP	low	cannot_be_determined	HRP	HRP	HRP	HRP	HRD	1	4.36986301369863	1
PD35995a	S003781.l.r.m.c.lib.g.k2.a.t	Basal	BL2	NA	HRD	high	HRD	HRD	HRD	HRD	HRD	HRD	1	6.13826146475017	0
PD36000a	S003817.l.r.m.c.lib.g.k2.a.t	Basal	M	NA	HRD	high	HRD	HRD	HRD	HRD	HRD	HRD	0	1.95068493150685	1
PD36003a	S003938.l.r.m.c.lib.g.k2.a.t	Basal	BL1	NA	HRD	high	HRP	HRD	HRP	HRP	HRD	HRD	0	5.18822724161533	0
PD35980a	S003274.l.r.m.c.lib.g.k2.a.t	Basal	BL1	NA	HRD	high	HRD	HRD	HRD	HRD	NA	NA	1	6.03422313483915	0
PD36006a	S003969.l.r.m.c.lib.g.k2.a.t	Basal	M	NA	HRD	high	HRD	HRD	HRD	HRD	HRD	HRD	1	6.03422313483915	0
PD36007a	S003970.l.r.m.c.lib.g.k2.a.t	Basal	BL1	NA	HRD	high	HRD	HRD	HRD	HRD	HRD	HRP	0	1.39178082191781	1
PD36009a	S004002.l.r.m.c.lib.g.k2.a.t	nonBasal	LAR	NA	HRP	low	HRP	HRP	HRP	HRP	HRD	HRD	0	NA	1
PD36014a	S004057.l.r.m2.c.lib.g.k2.a.t	Basal	BL1	NA	HRD	high	HRD	HRD	HRD	HRD	NA	NA	1	5.50581793292266	0
PD36013a	S004048.l.r.m.c.lib.g.k2.a.t	Basal	M	NA	HRD	high	HRD	HRD	HRD	HRD	HRD	HRD	1	6.06981519507187	0
PD35999a	S003816.l.r.m.c.lib.g.k2.a.t	Basal	BL1	NA	HRD	high	HRD	HRD	HRD	HRD	HRP	HRD	1	6.11635865845311	0
PD35998a	S003808.l.r.m.c.lib.g.k2.a.t	Basal	BL1	NA	HRP	low	HRP	HRP	HRP	HRD	NA	NA	1	5.7741273100616	0
PD35984a	S003524.l.r.m.c.lib.g.k2.a.t	Basal	M	NA	HRD	high	HRD	HRD	HRD	HRD	HRD	HRD	1	5.97125256673511	0
PD36021a	S004151.l.r.m2.c.lib.g.k2.a.t	Basal	BL1	NA	HRD	high	HRP	HRD	HRP	HRD	HRP	HRP	1	5.48665297741273	0
PD35990a	S003634.l.r.m.c.lib.g.k2.a.t	Basal	M	NA	HRD	high	HRD	HRD	HRD	HRD	HRD	HRD	1	6.25872689938398	0
PD36022a	S004208.l.r.m.c.lib.g.k2.a.t	Basal	BL1	NA	HRP	low	HRP	HRP	HRD	HRP	HRD	HRD	1	5.90828199863107	0
PD36005a	S003968.l.r.m.c.lib.g.k2.a.t	nonBasal	LAR	NA	HRP	low	cannot_be_determined	HRP	HRP	HRP	HRP	HRD	0	6.13552361396304	0
PD36004a	S003967.l.r.m.c.lib.g.k2.a.t	Basal	BL1	NA	HRD	high	HRD	HRD	HRD	HRD	HRD	HRD	0	6.08350444900753	0
PD36071a	S003764.l2.r.m.c.lib.g.k2.a.t	Basal	M	NA	HRP	low	cannot_be_determined	HRP	HRP	HRP	HRP	HRP	0	3.00821917808219	1
PD31142a	S002962.l.r.m.c.lib.g.k2.a.t	Basal	BL1	NA	HRP	inter	cannot_be_determined	HRP	HRD	HRP	HRD	HRP	0	1.73150684931507	1
PD31155a	S004227.l.r.m.c.lib.g.k2.a.t	Basal	BL1	NA	HRD	high	HRD	HRD	HRD	HRD	HRD	HRD	0	3.43287671232877	1
PD36016a	S004073.l.r.m2.c.lib.g.k2.a.t	Basal	BL2	HRD	HRD	high	cannot_be_determined	HRP	HRP	HRP	HRD	HRD	1	5.53319644079398	0
PD36011a	S004022.l.r.m.c.lib.g.k2.a.t	Basal	BL1	NA	HRP	inter	HRP	HRP	HRD	HRD	HRD	HRD	1	5.90828199863107	0
PD36010a	S004021.l.r.m.c.lib.g.k2.a.t	Basal	BL1	NA	HRD	high	HRD	HRD	HRP	HRD	HRD	HRD	1	5.56878850102669	0
PD36018a	S004131.l.r.m4.c.lib.g.k2.a.t	Basal	BL2	NA	HRD	high	HRD	HRD	HRD	HRP	HRD	HRD	1	5.98494182067077	0
PD36019a	S004134.l.r.m2.c.lib.g.k2.a.t	nonBasal	LAR	NA	HRP	low	HRP	HRP	HRP	HRP	HRP	HRD	0	6.0041067761807	0
PD36023a	S004222.l.r.m.c.lib.g.k2.a.t	Basal	BL2	NA	HRD	high	HRD	HRP	HRP	HRP	HRP	HRD	1	5.67282683093771	0
PD36015a	S004063.l.r.m2.c.lib.g.k2.a.t	nonBasal	BL2	NA	HRP	inter	cannot_be_determined	HRP	HRD	HRP	HRD	HRP	0	2.62191780821918	1
PD31158a	S004321.l.r.m.c.lib.g.k2.a.t	Basal	M	NA	HRD	high	HRD	HRD	HRD	HRD	HRD	HRP	1	5.89185489390828	0
PD36012a	S004029.l.r.m.c.lib.g.k2.a.t	nonBasal	LAR	NA	HRD	high	cannot_be_determined	HRP	HRP	HRP	NA	HRP	0	5.54962354551677	0
PD31159a	S004350.l.r.m.c.lib.g.k2.a.t	Basal	BL2	NA	HRD	high	HRD	HRD	HRP	HRP	HRD	HRP	1	5.91375770020534	0
PD36008a	S003981.l.r.m.c.lib.g.k2.a.t	Basal	M	HRP	HRP	low	HRP	HRP	HRD	HRP	NA	HRD	0	5.27857631759069	1
PD36017a	S004126.l.r.m3.c.lib.g.k2.a.t	Basal	BL2	NA	HRD	high	HRD	HRD	HRD	HRP	HRD	HRD	1	6.02327173169062	0
PD35993a	S003756.l.r.m.c.lib.g.k2.a.t	Basal	BL2	NA	HRD	high	HRD	HRP	HRD	HRP	HRD	HRD	1	3.17260273972603	1
PD31164a	S004481.l.r.m.c.lib.g.k2.a.t	Basal	BL2	NA	HRP	low	HRP	HRP	HRD	HRP	HRD	HRP	1	5.9356605065024	0
PD31161a	S004409.l.r.m.c.lib.g.k2.a.t	Basal	BL2	NA	HRD	high	cannot_be_determined	HRP	HRD	HRP	HRP	HRP	1	5.60438056125941	0
PD31166a	S004512.l.r.m.c.lib.g.k2.a.t	Basal	M	NA	HRD	high	HRD	HRD	HRD	HRD	HRD	HRP	1	5.72484599589322	0
PD31163a	S004450.l.r.m.c.lib.g.k2.a.t	Basal	M	NA	HRD	high	HRD	HRP	HRD	HRP	HRD	HRD	1	5.86995208761123	0
PD31160a	S004386.l.r.m.c.lib.g.k2.a.t	Basal	BL1	NA	HRP	low	cannot_be_determined	HRP	HRP	HRP	HRP	HRD	0	5.65092402464066	0
PD36073a	S004413.l2.r.m.c.lib.g.k2.a.t	nonBasal	BL2	NA	HRP	low	cannot_be_determined	HRP	HRD	HRP	NA	NA	1	5.80150581793292	0
PD31165a	S004511.l.r.m.c.lib.g.k2.a.t	Basal	M	NA	HRD	high	HRD	HRD	HRD	HRD	HRD	HRD	0	1.09041095890411	1
PD31169a	S004575.l.r.m.c.lib.g.k2.a.t	Basal	BL1	NA	HRD	high	HRD	HRD	HRD	HRD	HRD	HRD	1	5.22655715263518	0
PD31167a	S004528.l.r.m.c.lib.g.k2.a.t	Basal	BL2	NA	HRD	high	HRD	HRD	HRD	HRP	HRD	HRD	1	5.36892539356605	0
PD31170a	S004648.l.r.m.c.lib.g.k2.a.t	Basal	BL2	NA	HRP	low	HRP	HRP	HRP	HRP	HRP	HRD	1	5.72758384668036	0
PD31171a	S004671.l.r.m.c.lib.g.k2.a.t	Basal	BL1	NA	HRD	high	HRD	HRD	HRD	HRD	HRD	HRP	1	3.20547945205479	1
PD36024a	S004743.l.r.m.c.lib.g.k2.a.t	Basal	M	NA	HRD	high	HRD	HRD	HRD	HRD	HRD	HRD	0	0.778082191780822	1
PD31177a	S004739.l.r.m.c.lib.g.k2.a.t	Basal	BL1	NA	HRD	high	HRP	HRD	HRP	HRP	HRD	HRD	1	5.12525667351129	0
PD31181a	S004819.l.r.m.c.lib.g.k2.a.t	Basal	BL1	NA	HRP	inter	HRP	HRD	HRD	HRD	HRD	HRD	0	0.841095890410959	1
PD31179a	S004771.l.r.m.c.lib.g.k2.a.t	Basal	LAR	NA	HRD	high	HRD	HRD	HRD	HRP	HRD	HRP	1	5.57426420260096	0
PD31173a	S004681.l.r.m.c.lib.g.k2.a.t	Basal	M	NA	HRD	high	cannot_be_determined	HRP	HRP	HRP	HRD	HRP	1	5.21286789869952	0
PD31172a	S004674.l.r.m.c.lib.g.k2.a.t	nonBasal	LAR	NA	HRP	low	cannot_be_determined	HRP	HRP	HRP	HRP	HRP	1	5.32785763175907	0
PD31175a	S004724.l.r.m.c.lib.g.k2.a.t	Basal	BL1	NA	HRD	high	HRD	HRD	HRD	HRD	HRP	HRD	1	5.20465434633812	0
PD35986a	S003547.l.r.m.c.lib.g.k2.a.t	Basal	M	NA	HRD	high	HRD	HRD	HRD	HRD	HRD	HRD	0	5.51950718685832	0
PD31157a	S004264.l.r.m.c.lib.g.k2.a.t	nonBasal	LAR	NA	HRP	low	HRP	HRP	HRP	HRP	HRP	HRP	1	4.57494866529774	0
PD31174a	S004703.l.r.m.c.lib.g.k2.a.t	nonBasal	LAR	NA	HRP	inter	cannot_be_determined	HRP	HRP	HRP	HRP	HRD	0	1.44657534246575	1
PD31156a	S004241.l.r.m.c.lib.g.k2.a.t	nonBasal	BL2	NA	HRP	low	HRP	HRD	HRP	HRP	NA	HRP	0	5.89459274469541	0
PD31147a	S003106.l.r.m.c.lib.g.k2.a.t	Basal	BL2	HRD	HRD	high	HRD	HRD	HRD	HRP	HRD	HRD	1	1.37260273972603	1
PD31178a	S004758.l.r.m.c.lib.g.k2.a.t	Basal	BL2	NA	HRD	high	HRD	HRD	HRD	HRD	HRD	HRD	1	5.17453798767967	0

## Sheet: HRD scores
PD_ID	HRDetect_probability	Myriad_GIS	scarHRD_score	CN17_proportion	RAD51_foci	TS228_HRDcentroid	DeepHRD_score	delMH	SBS3	SV3	SV5
PD35926a	0.999994105217656	NA	76	0.643086816720257	5	0.366292922191555	0.567623895406723	0.646922183507549	0.448242259388644	0.684671124351478	0.104934719377873
PD35927a	3.47024552893111e-05	NA	11	0	68	-0.524604888700866	0.229516410827637	0.105263157894737	0.0535875529498964	NA	NA
PD35928a	0.858506744600127	NA	63	0.673539518900344	20	-0.0436204724760043	0.638266062736511	0.321052631578947	0.441985134390732	0	0.265318522586912
PD35929a	0.99999561308016	NA	84	0.474777448071217	5	0.341685396815219	0.685570079088211	0.66711590296496	0.626697163255626	0.451593188479482	0.2469005558074
PD35930a	0.999867295669837	NA	76	0.525974025974026	25	0.256654209064478	0.430127122998238	0.686868686868687	0.315741545564732	0	0.601789691748811
PD35931a	0.0877854838270369	NA	44	0	4	0.0406109859195456	0.508193382620811	0.346153846153846	0.12241190472133	0	0.235818564588748
PD35937a	0.00442475961211523	NA	47	0	41	-0.15197229823175	0.374300014972687	0.302631578947368	0.0473086617679734	0	0
PD31028a	0.0586530651975935	NA	46	0	2	0.0746349272320871	0.543012237548828	0.314465408805031	0.118701621559819	0	0.4066960701792
PD35934a	0.469667312133992	NA	46	0	20	-0.270711737076152	0.512036636471748	0.347826086956522	0.48053980076759	0	0
PD35932a	0.999959910781476	70	74	0.224358974358974	5	0.276705407970912	0.533860284090042	0.595477386934673	0.645630324621174	0.279591780096802	0.410113197901559
PD35933a	0.999969930378891	NA	69	0	9	0.198278337549437	0.527518525719643	0.604095563139932	0.470572873870829	0.738496200135988	0.12976200996784
PD31029a	0.99998882157149	NA	55	0	25	0.315261018945881	0.555951246619224	0.67828418230563	0.464518115903259	0.406084814426097	0.139207334670767
PD35936a	0.00550003996688584	NA	16	0	16	-0.364696010992084	0.356908386945724	0.304347826086957	0.0185896874333545	NA	NA
PD35938a	0.999864154892771	NA	64	0	17	-0.0446267877964715	0.342479476332664	0.584905660377358	0.542790731448802	0.879548556672286	0.101204205108022
PD35941a	0.999946795732406	NA	66	0.526315789473684	22	-0.011907462014716	0.371140071749687	0.616438356164384	0.427472357720296	0.565206792397583	0.129825879230701
PD35939a	0.999995579794463	NA	91	0.49618320610687	NA	0.148117617405321	NA	0.650088809946714	0.380512136596093	0.609293757328313	0.231633091539917
PD35940a	0.00386418787086347	NA	6	0	NA	-0.577336236564094	NA	0.333333333333333	0.0863968368565044	NA	NA
PD31031a	0.717625338546893	NA	57	0.493548387096774	1	0.0552161688151496	0.632806572318077	0.304	0.286401343377863	0	0.172269273339975
PD31032a	0.00036404832059757	NA	6	0	43	-0.446159052114584	0.361073416471481	0.169642857142857	0.0205467278584012	NA	NA
PD31033a	0.00729813365870951	NA	21	0	21	-0.451523771587312	0.336063084006309	0.316455696202532	0.123062793682732	0	0
PD31037a	0.0257064562686672	NA	36	0	12	-0.239619039211999	0.571443459391594	0.4	0.118301169207458	0	0
PD35935a	0.999950218198979	NA	75	0.434959349593496	NA	-0.028808444258459	NA	0.535947712418301	0.450221236580196	0.710934641894095	0.128444340729627
PD31030a	0.000700688107046923	NA	10	0	53	-0.181103299411686	0.250383521616459	0.25	0.0760098819206464	NA	NA
PD31041a	0.999866783300984	NA	61	0.182539682539683	1	0.294578105543172	0.43131348490715	0.693370165745856	0.414630138134406	0	0.69921489023474
PD31040a	0.000382513943706696	6	52	0	NA	0.147184234276737	NA	0.0235577614731693	0.000379673333985507	0	1
PD35943a	0.00226714555991167	NA	30	0	NA	0.239742343359512	NA	0.25531914893617	0.086444735010339	0	0
PD31044a	0.999998355716973	NA	89	0.243107769423559	15	0.258749093602389	0.581642946600914	0.613122171945701	0.334975921946114	0.44295218972794	0.244542875117521
PD35946a	0.99977559997023	NA	66	0.417391304347826	9	0.0736386636741885	0.394855681061745	0.657534246575342	0.536891639051719	0.842887352629667	0
PD35945a	0.999829001132224	NA	60	0.265486725663717	7	0.290317987486977	0.377732244133949	0.545454545454545	0.37437459979823	0.569170054299304	0.430829945700696
PD31042a	0.999788714145522	NA	64	0.295652173913043	34	-0.120199126863458	0.351098737120628	0.651209677419355	0.53563341378141	0.0134518286219675	0.680233438748477
PD35944a	0.022053688338564	NA	51	0.517482517482518	91	-0.0682104464640823	0.512155622243881	0.15	0.356842566886866	0	0
PD31045a	0.99872150282774	NA	45	0.493333333333333	9	-0.0310822652339896	0.344817069172859	0.659259259259259	0.0959069149322205	0	0.73657295681435
PD31043a	0.999994943508754	NA	77	0.226415094339623	10	0.0600989752114288	0.485943055152893	0.71939477303989	0.344691611357984	0.472526101345739	0.310167503961042
PD31046a	0.0571534753990386	NA	64	0.280172413793103	NA	0.327018937077774	NA	0.310344827586207	0.186806754358498	0	0.166323667946874
PD31051a	0.999967213092301	NA	79	0.57396449704142	5	-0.0649819178856215	NA	0.525940996948118	0.401510895208789	0.799190505110348	0.200809494889652
PD31053a	0.484772537994554	NA	37	0	NA	-0.307027298440863	NA	0.373134328358209	0.303735923720624	0	0
PD35951a	0.0595629590072967	NA	19	0	9	-0.437596341522532	NA	0.37037037037037	0.047733160571586	NA	NA
PD31049a	0.99984584272478	NA	66	0.31578947368421	19	0.111308221815316	0.359021645784378	0.597560975609756	0.445041588709383	0.679101801711981	0.121556798606156
PD35954a	0.999982566018913	NA	65	0.241830065359477	4	0.112380605784278	0.588742196559906	0.635346756152125	0.536530706180477	0.665336496433552	0.147468083671535
PD35957a	0.999963638188618	NA	79	0	1	0.262928956760245	0.608493465185165	0.673189823874755	0.330209241932666	0.860654325135694	0
PD31047a	0.0122194044537657	NA	54	0.551724137931034	11	-0.256320856280808	0.554381433129311	0.241071428571429	0.0464766248398544	0	0.0859883865060562
PD31059a	0.999983174675258	NA	95	0	0	0.0599526260597128	0.39172964990139	0.576433121019108	0.505394701422601	0.454851688237762	0.0636909655908635
PD31061a	0.999995876331041	NA	101	0.36241610738255	1	0.220769704891452	0.376729544997215	0.663244353182752	0.433391566081144	0.408861413041679	0.199497036295641
PD31065a	0.0163578715469279	NA	51	0	6	0.19037391044582	0.635935682058334	0.321739130434783	0.14166992940342	0	0
PD35956a	0.989910608545017	NA	48	0.728476821192053	NA	0.225844453837993	NA	0.497674418604651	0.330593153737053	0	0.462983212647266
PD31056a	0.999819320882177	NA	73	0.27027027027027	NA	0.165954261255121	NA	0.64	0.408690396197328	0	0.60489381707327
PD31066a	0.999799878090786	NA	73	0	9	0.188675424040242	0.30795264840126	0.491048593350384	0.495290520028449	0.429309151649559	0.112551045424511
PD31074a	0.999957080806575	NA	79	0.430678466076696	1	0.291426666308033	0.677616930007935	0.553308823529412	0.468647410989272	0.353484583878953	0.217906802111953
PD31075a	3.41942096052599e-06	NA	15	0.185185185185185	75	-0.463276613829194	0.18243650496006	0	0.15068405733865	NA	NA
PD31068a	0.999995293689094	NA	85	0.26530612244898	3	0.233169442628555	0.504107782244682	0.673218673218673	0.607978735945125	0.485925777672051	0.189540474045628
PD31078a	0.908117386055578	NA	41	0.246376811594203	NA	0.00808515311220032	NA	0.631578947368421	0.26246521757548	NA	NA
PD31082a	0.0765077709270462	NA	32	0	14	0.0456331981398031	0.562332689762115	0.31	0.195416617630677	0	0.446232556852631
PD31080a	0.0276882591147947	NA	49	0.385093167701863	19	-0.268170017197157	0.346697270870209	0.265895953757225	0.0950912394760582	0	0.304144506253942
PD31086a	0.158919300469705	NA	46	0	12	0.0176320331809759	0.45148828625679	0.309210526315789	0.13097985633327	0.0528810629755283	0.120350340739871
PD35955a	0.999996484046172	NA	84	1	3	0.058107800512725	0.437063601613045	0.634943181818182	0.329477275555952	0.722257832021015	0.17544746992849
PD31057a	0.997425779264548	NA	52	0.593457943925234	NA	0.0960520521427328	NA	0.434782608695652	0.327158126159105	0.0529411188698496	0.562891020463845
PD31048a	0.000197965344334332	NA	35	0.333333333333333	65	-0.519958544938936	NA	0	0.377209065395251	NA	NA
PD35948a	0.00406789368528139	NA	12	0	62	-0.398886255941832	0.367157298326492	0.264516129032258	0.0232513186790876	0	0.0419464132259584
PD31067a	0.999969705424189	NA	85	0.664092664092664	2	0.206700972441992	0.380751010775566	0.57037037037037	0.42271725194705	0.629387167171109	0.15472596299391
PD31094a	0.999992761992407	NA	72	0	2	0.188236479000954	0.512653315067291	0.678571428571429	0.522287759136701	0.38491994632991	0.344492192754861
PD31063a	0.02179634241673	NA	13	0	8	-0.533794912420489	0.397097346186638	0.347826086956522	0.112121966029563	0	0.0950795881476398
PD31093a	0.999921067619595	NA	66	0.580645161290323	NA	0.209129024971925	NA	0.591549295774648	0.45238191856651	0.398549821510363	0.294716488022171
PD31087a	0.999993830230349	NA	88	0.817901234567901	30	0.184129578311798	0.626718533039093	0.651105651105651	0.62375799829442	0.385907397270044	0.380325288333573
PD31081a	0.00458431246833854	NA	30	0.258620689655172	21	-0.0730220172327895	0.546486636996269	0.214285714285714	0.0512978376335635	NA	NA
PD31072a	0.405023023021975	NA	39	0.650602409638554	7	0.0780672519454525	0.42481740117073	0.224137931034483	0.141591290817906	0	1
PD31058a	0.0174872943831752	NA	21	0	26	-0.153374286002712	0.396499472856522	0.361111111111111	0.0228062071937978	NA	NA
PD31090a	0.00760144695071309	NA	15	0	25	0.0865973862548848	0.459041315317154	0.201834862385321	0.0931349907512448	0	0
PD31088a	0.0022544982206534	NA	4	0	58	-0.613840340545803	0.454654678702354	0.261904761904762	0.0105007486454638	NA	NA
PD35953a	0.999997274810521	NA	87	0.816793893129771	33	0.243639768749557	0.47496948838234	0.721753794266442	0.627769497872108	0.283689412777706	0.431440265688297
PD35958a	0.999991979621081	NA	76	0.477911646586345	9	0.179952431302468	0.496603035926819	0.668439716312057	0.488291459733611	0.809850716384586	0.118723132361069
PD35966a	0.00722549920092593	NA	10	0	10	-0.151898755402171	0.549194169044495	0.22972972972973	0.133283767803797	0	0
PD35964a	0.889368540996553	NA	37	0.495327102803738	9	0.225140492967216	0.553431406617165	0.330434782608696	0.417987398295583	0.0227890212311358	0.234232529619003
PD35959a	0.982531345807964	NA	45	0.672316384180791	NA	0.035409883779816	NA	0.392670157068063	0.180864164853472	0	1
PD31092a	0.999987303421561	70	104	0	1	0.347430785483605	0.470007014274597	0.622093023255814	0.50499899809784	0.479508790856752	0.229632890844833
PD35967a	0.00271843206613997	NA	41	0.448275862068966	NA	0.0101485264491856	0.446673622727394	0.238938053097345	0.066379402777019	0	0
PD35968a	0.998866616507705	63	78	0.733905579399142	2	0.220445181636327	0.615663260221481	0.573208722741433	0.445024841538013	0	0.342133560002836
PD35962a	0.999996095666759	NA	90	0	4	0.43016409895435	0.704621338844299	0.680473372781065	0.465010589562097	0.560056669599001	0.07215889520157
PD31099a	0.99998252458822	NA	93	0.775510204081633	1	0.072980361956625	0.34538499712944	0.594202898550725	0.554536844991014	0.70580180185248	0.114079991253235
PD31098a	0.0012648159507861	NA	8	0	67	-0.600051888488579	0.48020501434803	0.224137931034483	0.0642607887872706	NA	NA
PD31097a	0.999867728375276	NA	86	1	3	0.269787308406827	0.222768975794315	0.48	0.510589144040157	0.703965735676399	0.0703835373688833
PD35961a	0.0028154250988985	NA	44	0	4	-0.0457946960630683	NA	0.235849056603774	0.0420579565032631	0	0
PD31089a	0.34867488231967	NA	51	0.533783783783784	4	0.117333687033	0.577536088228226	0.396039603960396	0.0959362257080905	0	0.534353860995015
PD35963a	0.99649173782204	NA	7	0	41	-0.501154626721957	NA	1	0.0248603980600184	NA	NA
PD35960a	0.760387927126084	NA	37	0	0	-0.0416907266997284	0.486491104960442	0.312138728323699	0.323314840966502	0	0.577850129864394
PD35950a	0.858225987448188	NA	31	0	NA	-0.0220570572956309	NA	0.40625	0.435701535265791	NA	NA
PD31104a	0.999678831118226	NA	73	0.257510729613734	NA	-0.12752339613102	NA	0.611111111111111	0.31483489987292	0	0.690402538498923
PD31107a	0.999939245170017	NA	79	0.606164383561644	24	-0.00454345569953626	0.38258621096611	0.558355437665782	0.511515082289702	0.17550777584111	0.371499601475028
PD36027a	0.0262532475630688	NA	10	0	11	0.0442887329177277	0.494079294800758	0.225	0.092411950839241	NA	NA
PD36026a	0.999968230833219	79	79	0.272980501392758	0	0.366617866292624	0.483169254660606	0.602240896358543	0.49981067008385	0.334299619241994	0.194955773377146
PD36034a	0.999968207172689	NA	80	0.281437125748503	8	0.197838719423775	0.398411843180656	0.683930942895086	0.538944419877628	0.942013476383984	0
PD35997a	0.00107313134763439	NA	28	0	0	-0.0564715355942339	0.487245461344719	0.24	0.0329343301120693	0	0
PD31176a	0.999846878870171	NA	68	0.267515923566879	7	0.286534940278011	0.511702719330788	0.549528301886792	0.411031746641146	0.4886949613915	0.209833331242979
PD36032a	0.37559191764016	NA	20	0	13	0.122355820244794	0.360115149617195	0.344155844155844	0.164323147728511	0	0.14671567784034
PD36037a	0.99906195075735	NA	59	0	7	0.280579479909507	0.412254700064659	0.530805687203792	0.419452511868887	0.703634410963152	0.0820546861665347
PD36031a	0.0294349442656558	NA	58	0.586538461538462	0	-0.0918079463262434	0.489407131075859	0.270491803278689	0.0153968361050334	0	0.0961485596364471
PD36033a	0.999552031553842	NA	66	0	13	-0.0299623943123466	0.224676574766636	0.590799031476998	0.50669566547324	0.151872671910758	0
PD36029a	0.999886398244529	NA	70	0.370731707317073	6	0.181350867689124	0.458085975050926	0.545454545454545	0.464641432513648	0.705269707915632	0.0924476265175705
PD36041a	0.999038477986677	NA	56	0	13	0.235111436499953	0.689739990234375	0.570680628272251	0.528048673347672	0	0.651452999392012
PD36038a	0.999992794549493	NA	82	0.758364312267658	12	0.165391589541422	0.40904611647129	0.641943734015345	0.538002741520344	0.551804095337942	0.2064541895726
PD36042a	0.00439146419517801	NA	19	0	50	-0.324114224183145	0.468235316872597	0.25	0.0330980193752243	NA	NA
PD36039a	0.999935478453596	NA	91	0.56656346749226	4	0.19039614052062	0.571977907419205	0.549679487179487	0.456795737704844	0.215666499174339	0.166482224961272
PD36043a	0.01095501995965	28	25	0.467213114754098	18	-0.290100826004369	0.523125877976418	0.303030303030303	0.101304963315019	0	0.0253512169167418
PD36040a	0.170047561841317	NA	63	0.299465240641711	4	-0.349231701555673	NA	0.293333333333333	0.103670305093328	0.0285400488143911	0.138534398467169
PD36036a	0.987126697163313	NA	34	0.558139534883721	1	0.120523669014964	0.490745741128921	0.428571428571429	0.524900423459561	0.743312513239351	0.165723303398694
PD36046a	0.995218640764388	NA	47	0.5	1	0.221421054855939	0.50902590751648	0.62962962962963	0.618490476618278	0.962212094244609	0
PD36047a	1.94359187811661e-05	NA	13	0	12	0.116467426978166	0.282959209382534	0.0105416212286441	0.00214232370743365	NA	NA
PD36049a	0.967772694083434	NA	40	0.328767123287671	NA	-0.0923612603281671	NA	0.496350364963504	0.480373110332198	0	0.288100675590482
PD36050a	0.998949378837613	64	64	0	17	0.0425700881834617	0.350637865066528	0.615384615384615	0.691056726491526	0.132452530661709	0
PD36048a	0.0329299421467877	NA	56	0.465277777777778	14	-0.0303238022365129	0.666281390190125	0.270718232044199	0.0577983989541561	0	0.215526489562774
PD36052a	0.999780812859461	NA	66	0	1	0.194581700571157	0.393245631456375	0.626923076923077	0.332942891517678	0.0782644443787046	0.65203305067203
PD36051a	0.99632025075766	NA	27	0.25	0	-0.205007133953058	0.477546781301498	0.692307692307692	0.222903823077587	NA	NA
PD36025a	0.999607483923125	NA	60	0.271428571428571	NA	-0.137956181570872	0.212033611536026	0.610486891385768	0.390593275771591	0.855806132290591	0
PD36044a	0.0323502534404866	NA	44	0.4	NA	0.205798667781047	NA	0.255	0.185155051852906	0	0.779725076968304
PD36054a	0.840704529867563	NA	62	0.592814371257485	1	0.28757240474299	0.676540511846542	0.365591397849462	0.231382005536414	0	0.192803282467811
PD36058a	0.999991237365335	NA	77	0	17	0.347541382380312	0.596940755844116	0.673469387755102	0.332210089696692	0.229795979681593	0.229593230676454
PD36056a	0.999546794452345	NA	45	0.30952380952381	18	0.177087089728172	0.414826703071594	0.668965517241379	0.418381914609367	0	0.554737836083861
PD36057a	0.999993908759052	NA	77	0.584795321637427	1	0.324255914884766	0.53564592897892	0.702412868632708	0.669038360979233	0.550527674657884	0.141091494454804
PD36053a	0.0779170045674345	NA	20	0.328571428571429	NA	0.117942666754099	0.486370033025741	0.428571428571429	0.0767063086473275	NA	NA
PD36063a	0.735795000652571	NA	61	0.403125	14	0.146995881700466	0.369608455896378	0.376470588235294	0.261045824030684	0.0843940081564361	0.182603165361178
PD36064a	0.95896969007079	NA	22	0	2	-0.350818498633135	0.542475724220276	0.4375	0.237277399358471	0.0845344389053528	0.831596969613969
PD36066a	0.81358525361897	NA	66	0.466666666666667	2	-0.100776243722422	0.588638436794281	0.297872340425532	0.305729613176671	0.0297049672607571	0.188824142284481
PD36068a	0.0455411620511072	11	9	0	4	-0.192632132068254	0.505873727798462	0.303030303030303	0.0429463144297638	NA	NA
PD36055a	0.000693289613070042	NA	26	0.212765957446809	12	-0.0532757884161838	0.56816166639328	0.150943396226415	0.164691512122089	0	0.519504358162213
PD36060a	0.999988413843971	NA	59	0.205357142857143	6	-0.16134336326233	NA	0.692567567567568	0.555473792506859	0.514824933992722	0.137442544984346
PD36067a	0.711022746717939	NA	54	0.529126213592233	50	0.0311750042894414	0.303557354211807	0.307017543859649	0.446527286604873	0	0.39823905069064
PD31105a	0.999979911379006	72	66	0.452941176470588	NA	-0.00697056223185193	0.525096416473389	0.659763313609467	0.414519403381345	0.313663155111597	0.0956050480120229
PD35965a	0.312763555167331	NA	40	0.605769230769231	3	0.15545707604904	0.383711811900139	0.424581005586592	0.0327826742656334	0	0.842821532588686
PD31109a	0.0153186054483801	NA	33	0	2	0.0550061835294313	0.530811178684235	0.165467625899281	0.356927234880882	0.141994487024159	0.379755680571083
PD31108a	0.0358004811218935	NA	51	0.288235294117647	8	0.0711887798382454	0.595760762691498	0.216494845360825	0.404838880276993	0	0
PD31111a	0.126767730982254	33	27	0.346534653465347	0	-0.124509736305288	0.412009665369988	0.26	0.374932227383281	0	0.159730329451428
PD31112a	0.999991545713016	NA	67	0.187074829931973	11	0.303331108087647	0.623958969116211	0.637426900584795	0.550016051586529	0.490664649912992	0.130484382106722
PD31106a	0.999994597442015	NA	92	0.682608695652174	1	-0.193170407283953	0.43705612719059	0.671118530884808	0.580829144250615	0.734318826503259	0.118452498225236
PD31116a	0.132544852962937	31	59	0.520249221183801	18	-0.141291833184253	0.615669423341751	0.273809523809524	0.231812456059351	0	0
PD31117a	0.00107073776768732	4	3	0	57	-0.226662312040721	0.242848169803619	0.308823529411765	0.105526578253809	0	0
PD31121a	0.999863640017694	NA	72	0.552238805970149	14	0.076378437875357	0.375852456688881	0.714876033057851	0.500464933222022	0	0.606325615829843
PD31122a	2.64468240934911e-05	13	21	0	13	-0.0450115077437586	0.572719183564186	0.0131341010754735	0.00213682409394357	NA	NA
PD35972a	0.99999419571729	NA	70	0	0	0.0346339186814869	0.636423221230507	0.689213893967093	0.53951661889145	0.758709961127778	0.0569154074083274
PD31113a	0.995683201260647	NA	26	0.19047619047619	1	-0.472404436977883	0.480505305528641	0.651515151515151	0.388762563714176	0	0.702956654085051
PD31124a	0.0590808140668118	NA	59	0	16	0.239516937496913	0.468458384275436	0.256756756756757	0.0989522617007924	0	0.32778238063507
PD31126a	0.0147719777251394	5	16	0	22	-0.48934298543185	0.398462253808975	0.318181818181818	0.0847678759378974	0.341589572912266	0
PD31125a	0.999943535281071	NA	82	0.681564245810056	1	0.246054211107917	0.498388123512268	0.578125	0.422457487258376	0.689045514670994	0.181584774658703
PD31127a	0.999991326560289	NA	92	0.73356401384083	6	-0.000933674258440881	0.473580718040466	0.591991341991342	0.54863121400201	0.400311185459189	0.426195122204696
PD31129a	0.999911259949455	NA	73	0.502040816326531	1	0.185492788184386	0.566637021303177	0.549019607843137	0.606221041733397	0.52268756049334	0.0289580571061092
PD31133a	0.001756548953538	NA	7	0	27	-0.355531611776865	0.38574084341526	0.294117647058824	0.203686195618834	0.14648264735527	0
PD31120a	0.0366592249122875	NA	40	0.378109452736318	6	0.215911748253039	0.556016391515732	0.220183486238532	0.100043812232086	0.0226855802361383	0.106560618435631
PD31134a	0.531395415801653	NA	52	0.402912621359223	0	0.264602786926438	0.517327645421028	0.231833910034602	0.321519548587119	0	0.323747769316355
PD31139a	0.999607861778803	NA	53	0.613636363636364	7	-0.140035302291398	0.370630252361298	0.673076923076923	0.666243362958924	0.0369949555454771	0.63042486678341
PD31123a	0.122781268158038	NA	45	0.245810055865922	6	0.101689061643245	0.458667677640915	0.32258064516129	0.358760826554542	0	0.729528641479504
PD31135a	0.99987418846029	NA	72	0.248407643312102	1	0.244840222728697	0.550725847482681	0.596868884540117	0.282469889833269	0.47062393126506	0.140451416739219
PD31128a	0.996301129520659	NA	73	0.475961538461538	6	0.200030722645721	0.563544464111328	0.475862068965517	0.644826608666602	0	0.437549535458281
PD31140a	0.999847951887626	NA	72	0.215116279069767	9	0.332203190833383	0.407529926300049	0.519266055045872	0.559496036493049	0.237604433839153	0.417013557453741
PD35975a	0.980947648731474	NA	61	0	23	0.224725740778181	0.518092876672745	0.384146341463415	0.245894885307465	0.322204387190685	0.364099202531853
PD31136a	0.997597007698142	NA	74	0	4	0.137028834803778	0.368785434961319	0.5	0.326873038411145	0.529657276206873	0
PD35977a	0.013623352546922	NA	16	0	19	-0.521577365857854	0.379677224159241	0.375	0.107674976825342	NA	NA
PD31130a	0.999987418080445	NA	91	1	8	0.340139948425808	0.53166698217392	0.601671309192201	0.423355686655452	0.582235181066116	0.267108491443008
PD31151a	0.999893528876828	NA	63	0.611111111111111	1	-0.107050935959988	0.325922158360481	0.692307692307692	0.700041297526734	0.0470861515167471	0.414660717024603
PD35978a	0.141610134507443	NA	19	0.323529411764706	34	-0.441322441813469	0.317112129926681	0.322033898305085	0.0767521888558179	0	0
PD31153a	0.0103754234126668	NA	20	0	0	0.0201986279781203	0.506906002759933	0.25	0.0536453039948398	0.130587081708821	0.458021170960603
PD35981a	0.0272788769514402	NA	33	0.615819209039548	0	-0.09248212952541	0.454889580607414	0.211538461538462	0.272735585567449	0	0
PD31144a	0.0175640855696118	67	82	0.438235294117647	1	0.257496533530143	0.455570963025093	0.048949892508682	0.00478308089267269	0.472765697368005	0.210254164982313
PD31152a	0.000328462875616325	NA	18	0	88	-0.421445629930846	0.309504264593124	0.166666666666667	0.0664890737138455	NA	NA
PD35987a	0.99999482603683	NA	62	0	NA	0.225862580515148	0.418023753166199	0.638030888030888	0.486105084297261	0.412088134580781	0.176767032258007
PD35985a	0.999980601665207	NA	80	1	NA	0.19562275153761	0.355895826220512	0.606779661016949	0.535021899751116	0.775170891396675	0.138984158873403
PD35982a	0.999679043250177	NA	49	0.418032786885246	1	0.213687807967335	0.486860039830208	0.631578947368421	0.499095377976175	0.726224545468552	0.119855517295662
PD31146a	0.999538054987543	NA	57	0.472	6	0.144633632757589	0.487333855032921	0.633522727272727	0.451227313126411	0	0.651502941783948
PD35979a	0.99997774569625	NA	91	0.715481171548117	1	0.0923332145633822	0.595941871404648	0.632275132275132	0.462039304235298	0.566055786641951	0.191310577422494
PD31150a	0.412610543064446	NA	31	0	1	0.26025005244011	0.277867865562439	0.225	0.285342291026412	0	1
PD36069a	0.000122270232861546	NA	13	0	86	-0.507969795583618	0.34595123231411	0.130434782608696	0.112706922267886	NA	NA
PD31137a	0.00192934498348414	NA	39	0	22	-0.579842163008726	0.278326071798801	0.233333333333333	0.0770116797973489	0	0
PD31148a	0.00159571449445202	NA	34	0	36	-0.190276334994423	0.386653131246567	0.222222222222222	0.0966013965137773	0	0.163810020137609
PD31145a	0.999993776656135	NA	73	0	1	0.132456772592925	0.556604504585266	0.70475113122172	0.295318131497831	1	0
PD35988a	0.096576760462732	NA	32	0.238636363636364	8	-0.0155091389355667	0.402447953820229	0.327868852459016	0.0706418833881344	0	0.721429227707483
PD35991a	0.149929776675744	NA	58	0	7	-0.364043425197122	0.587095469236374	0.260416666666667	0.0884186621057066	0.082198914154573	0.169901187997408
PD36001a	0.00263224660751461	NA	17	0	36	-0.3528618516033	NA	0.2	0.111630066137366	0	0.274462303293521
PD35996a	0.999968094098453	NA	86	0.764227642276423	0	0.395516243646083	0.46388885974884	0.641304347826087	0.644208544286182	0.256193852478936	0.226570133810953
PD35994a	0.00193126667720577	NA	14	0.48062015503876	NA	-0.205968683600384	0.334982967376709	0.214285714285714	0.2734647486019	0	0
PD35992a	0.999992559104165	NA	77	0.489082969432314	2	0.264868627037337	0.514594539999962	0.663185378590078	0.355941596784109	0.510046958762648	0.223344563972166
PD36002a	0.0142598057776737	NA	22	0	50	-0.431111829406276	0.428694987297058	0.387755102040816	0.0580230067732265	0	0
PD35995a	0.999981255338896	NA	80	1	0	0.109301700497847	0.603417378664017	0.68348623853211	0.402939984714793	1	0
PD36000a	0.999676270775427	NA	80	1	3	0.219316693668977	0.623521620035172	0.642118863049096	0.374974203849957	0	0.555612491764338
PD36003a	0.94323644784638	NA	75	0	10	-0.0759466362810666	0.521070432662964	0.409090909090909	0.344000962828035	0	0.0638973973064442
PD35980a	0.999980478748701	NA	70	0.81547619047619	NA	0.157492952818534	NA	0.662337662337662	0.560391396826697	0.636920531340324	0.150242705914967
PD36006a	0.999973672548212	NA	81	0.544303797468354	0	0.416859352726296	0.542929917573929	0.592715231788079	0.423600304648579	0.648552247632267	0.179399826748386
PD36007a	0.999932975409736	NA	94	0.494318181818182	8	0.0560055665543444	0.358583080768585	0.487025948103792	0.542673518112916	0.2576535545415	0.280710047605101
PD36009a	0.000394153083024998	NA	4	0	9	-0.374109391534842	0.486583125591278	0.203389830508475	0.104520091207895	0	0.0422105273871307
PD36014a	0.998847453565077	NA	59	0.21875	NA	0.109439254215362	NA	0.6375	0.540448738196297	0	0.566686192705066
PD36013a	0.999992195788264	NA	88	0.764150943396226	1	0.307218731379252	0.635294476151466	0.589318600368324	0.599027654994742	0.54622280624838	0.19743144615435
PD35999a	0.999984201143403	NA	78	0.334507042253521	16	0.197386786016231	0.521237534284592	0.691689008042895	0.438507688992606	1	0
PD35998a	0.0172753219987888	NA	38	0	NA	0.22368201049733	NA	0.276315789473684	0.160831703459824	0	0.242162829112072
PD35984a	0.999997971451325	NA	73	0.277777777777778	0	0.415537199948486	0.579528599977493	0.711827956989247	0.519377323974823	0.472506103225706	0.363184230115946
PD36021a	0.893069980583543	NA	63	0	35	0.136985407641287	0.400613620877266	0.245714285714286	0.300725138579097	0.0579808613696897	0.201415818340258
PD35990a	0.999964201267193	NA	71	0.84375	0	0.372634125914416	0.494124087691307	0.696230598669623	0.427566606029762	0.857189442487435	0
PD36022a	0.0460091032987545	NA	37	0.259541984732824	2	0.0163887980730681	0.4471425563097	0.278350515463918	0.162647200942719	0.0378954254124933	0.284761991322244
PD36005a	0.000207905729091205	NA	10	0	36	-0.449099794327723	0.457108321785927	0.166666666666667	0.190494662245123	0	0
PD36004a	0.999969837402806	NA	73	0.239766081871345	3	0.190006253455461	0.556955951452255	0.621134020618557	0.560821869282845	0.478130401852488	0.175298036921945
PD36071a	0.0018300330834083	NA	6	0	16	-0.312027702694122	0.205698247253895	0.344827586206897	0.0647221688973529	0	0
PD31142a	0.357263662014567	NA	28	0.402298850574713	4	-0.0726393405054855	0.391051983833313	0.294117647058824	0.484992790242029	0	0.268326046842637
PD31155a	0.999903360628014	NA	78	0.749019607843137	8	0.189361532034242	0.449805456399918	0.674325674325674	0.410931285372498	0	0.731533616236837
PD36016a	0.992331727009698	55	38	0	3	-0.183254108961891	0.534725868701935	0.583333333333333	0.56572730294958	0.709604343796032	0
PD36011a	0.302208004984355	NA	39	0.203821656050955	15	0.421994853769327	0.447396641969681	0.371428571428571	0.295569447616496	0	0.717856962594345
PD36010a	0.999915805934079	NA	72	0	3	0.378523348734334	0.55567569732666	0.612197928653625	0.478280763146909	0.726646556860626	0.000359923550893847
PD36018a	0.99982526214602	NA	62	1	0	0.0125063107403177	0.584513247013092	0.672	0.409625542320036	0	0.854738889240672
PD36019a	0.00135926558183486	NA	20	0	55	-0.478720552919001	0.495043441653252	0.235294117647059	0.120565718121912	0	0
PD36023a	0.999898785033976	NA	36	0	39	-0.215393908801284	0.465830418467522	0.697674418604651	0.52085601810887	0.913984280582661	0.0739772920048533
PD36015a	0.321722512559148	NA	41	0.329113924050633	14	-0.0724561166182537	0.414495554566383	0.428571428571429	0.23908514008006	0	0.124878015463309
PD31158a	0.99994198131708	NA	72	0.635135135135135	3	0.201574462762378	0.414476177096367	0.624497991967871	0.500066168787064	0.868242406072932	0
PD36012a	0.999890499112799	NA	19	0	NA	-0.532120471870963	0.319718927145004	1	0.33180697320063	0	0
PD31159a	0.980062618290917	NA	44	0	8	0.0381253495190758	0.39357838332653	0.467741935483871	0.394039491820158	0	0.338947265247534
PD36008a	0.016096182419735	13	37	0.43298969072165	NA	-0.180402122199153	0.490655678510666	0.265060240963855	0.0870122134799608	0	0.337311595037038
PD36017a	0.999960018811512	NA	78	0.703170028818444	4	0.011045191159642	0.508841505646706	0.587542087542088	0.452448485440568	0.144595768194108	0.281567098490609
PD35993a	0.999143511496479	NA	36	0.517241379310345	1	-0.229302302050629	0.607882618904114	0.69683257918552	0.368623742091981	0	1
PD31164a	0.00101802573436005	NA	26	0.299270072992701	0	-0.00853280141167681	0.363715696334839	0.206896551724138	0.216432386155417	0	0
PD31161a	0.998798937645363	NA	37	0.276315789473684	23	-0.0370795801039571	0.368105900287628	0.529411764705882	0.29433599682287	0.388872120244808	0.611127879755192
PD31166a	0.999766237948264	NA	68	0.828877005347594	4	0.145473357500881	0.266961999237537	0.64367816091954	0.448839215315933	0	0.53445279752513
PD31163a	0.981501952170194	NA	33	0.333333333333333	3	-0.198829429226409	0.478438198566437	0.516778523489933	0.328553395448485	0	0.542405045130082
PD31160a	0.0258663352019331	NA	26	0	29	-0.172015323919329	0.450005522370338	0.133333333333333	0.248680779641824	0.0239423326519838	0.160170555546499
PD36073a	0.00548311188473478	NA	25	0.325925925925926	NA	-0.357702466085142	NA	0.230769230769231	0.208558115368206	NA	NA
PD31165a	0.999926603635845	NA	55	0.328	3	0.101676971463942	0.482048439979553	0.615979381443299	0.435426208602103	0.168555960497139	0.57268278443763
PD31169a	0.999986484275121	NA	91	1	2	0.320501639176719	0.562854045629501	0.607643312101911	0.504288542214684	0.316638364699343	0.437347669447816
PD31167a	0.99963075215758	NA	58	0.733333333333333	5	-0.0582994721094689	0.497237995266914	0.672897196261682	0.504693373969039	0	0.726653327450394
PD31170a	0.0129156305612367	NA	28	0	42	-0.00286702319623834	0.53297638297081	0.253968253968254	0.0542012687524346	0	0.953734414279882
PD31171a	0.999954979040963	NA	80	0.415094339622642	6	0.372793214003535	0.375119411945343	0.583333333333333	0.410444860760936	0.140999236730122	0.264593749459219
PD36024a	0.999969094306125	NA	82	0.676470588235294	2	0.211743306983982	0.688731598854065	0.617765814266487	0.498479148582112	0.148868529574885	0.186816630374801
PD31177a	0.878531579122326	NA	47	0	3	0.0249954446807978	0.463245385885239	0.300578034682081	0.351406029534599	0.0433423329368103	0.375007190621207
PD31181a	0.545450460435697	NA	55	0.304166666666667	1	0.0780702617414752	0.736968237161636	0.301724137931034	0.221259344060461	0.182503325377862	0.536141426873831
PD31179a	0.973217276569537	NA	58	0.672955974842767	2	-0.078228766755332	0.379719707369804	0.425	0.207564530648925	0.0188863095373564	0.721856477699379
PD31173a	0.734160646823393	NA	21	0	6	0.0492651077191376	0.413293752074242	0.404255319148936	0.251826426880519	NA	NA
PD31172a	0.00145818361537386	NA	2	0	41	-0.361277392981736	0.285080048441887	0.333333333333333	0.00469087413845704	0	0
PD31175a	0.999983883040494	NA	81	0.796296296296296	18	0.215970369854817	0.516252908110619	0.631336405529954	0.428166726319278	0.230010005289344	0.305907205265075
PD35986a	0.999966757205494	NA	72	0.272727272727273	2	0.164396766315778	0.542586374282837	0.632116788321168	0.452903501848612	0.524170570583111	0.0607802252394826
PD31157a	0.0256126601349944	NA	21	0	69	-0.324419967435717	0.409560120105743	0.311926605504587	0.0220200087990956	0	0.369880786666402
PD31174a	0.391802938940509	NA	19	0	22	-0.335228710848401	0.529473581910133	0.454545454545455	0.0733602847510089	0	0.507038681544878
PD31156a	0.019889469953873	NA	50	0	NA	-0.163175746463517	0.237897251546383	0.243243243243243	0.0240523615892985	0	0.127705597618894
PD31147a	0.99997613514501	52	70	0.507194244604317	3	-0.070847526552492	0.60516921877861	0.640926640926641	0.242447975115541	0.293148174064008	0.207560182652239
PD31178a	0.999996327605374	NA	79	0.270348837209302	3	0.219972239504066	0.478246194124222	0.670360110803324	0.504314359696225	0.314564028112383	0.236482281465225
