# Supplementary material for: Comprehensive comparison of homologous recombination deficiency predictors in early-stage triple-negative breast cancer
Source: Breast Cancer Res. 2026 Jun 25;28:115. doi: 10.1186/s13058-026-02325-5 (PMC13295736; doi:10.1186/s13058-026-02325-5)
Supplement: Supplementary file 3 — Supplementary Material 2 [file 13058_2026_2325_MOESM3_ESM.xlsx]

## Sheet: DNA repair genes
Supplementary Table S2. DNA repair associated genes and differential gene expression of these.
RepairPathway	geneSymbol	Text	cytoband	NM_id	Ensembl	REF
Base excision repair (BER)	UNG	U	12q24.11	NM_080911		https://www.mdanderson.org/documents/Labs/Wood-Laboratory/human-dna-repair-genes.html
Base excision repair (BER)	SMUG1	U	12q13.13	NM_014311
Base excision repair (BER)	MBD4	U or T opposite G at CpG sequences	3q21.3	NM_003925
Base excision repair (BER)	TDG	U, T or ethenoC opposite G	12q23.3	NM_003211
Base excision repair (BER)	OGG1	8-oxoG opposite C	3p25.3	NM_016821
Base excision repair (BER)	MUTYH	A opposite 8-oxoG	1p34.1	NM_012222
Base excision repair (BER)	NTHL1	Ring-saturated or fragmented pyrimidines	16p13.3	NM_002528
Base excision repair (BER)	MPG	3-meA, ethenoA, hypoxanthine	16p13.3	NM_002434
Base excision repair (BER)	NEIL1	Removes thymine glycol	15q24.2	NM_024608
Base excision repair (BER)	NEIL2	Removes oxidative products of pyrimidines	8p23.1	NM_145043
Base excision repair (BER)	NEIL3	Removes oxidative products of pyrimidines	4q34	NM_018248
Other BER and strand break joining factors	APEX1	AP endonuclease	14q11.2	NM_001641
Other BER and strand break joining factors	APEX2	AP endonuclease	Xp11.21	NM_014481
Other BER and strand break joining factors	LIG3	DNA Ligase III	17q12	NM_013975
Other BER and strand break joining factors	XRCC1	LIG3 accessory factor	19q13.31	NM_006297
Other BER and strand break joining factors	PNKP	Converts some DNA breaks to ligatable ends	19q13.33	NM_007254
Other BER and strand break joining factors	APLF	Accessory factor for DNA end-joining	2p13.3	NM_173545
Other BER and strand break joining factors	HMCES	Reacts with AP sites	3q21.3	NM_020187	ENSG00000183624
Poly(ADP-ribose) polymerase (PARP) enzymes that bind to DNA	PARP1	Protects strand interruptions	1q42.12	NM_001618
Poly(ADP-ribose) polymerase (PARP) enzymes that bind to DNA	PARP2	PARP-like enzyme	14q11.2	NM_005484
Poly(ADP-ribose) polymerase (PARP) enzymes that bind to DNA	PARP3	PARP-like enzyme	3p21.1	NM_001003931
Poly(ADP-ribose) polymerase (PARP) enzymes that bind to DNA	PARG	Poly(ADP-ribose) glycohydrolase	10q11.23	NM_003631
Poly(ADP-ribose) polymerase (PARP) enzymes that bind to DNA	PARPBP	Binds PARP and modulates recombination	12q23.2	NM_001319988	ENSG00000185480
Direct reversal of damage	MGMT	O6-meG alkyltransferase	10q26.3	NM_002412
Direct reversal of damage	ALKBH2	1-meA dioxygenase	12q24.11	NM_001001655
Direct reversal of damage	ALKBH3	1-meA dioxygenase	11p11.2	NM_139178
Repair of DNA-protein crosslinks	TDP1	Removes 3'-tyrosylphosphate and 3'-phosphoglycolate from DNA; human disorder SCAN1	14q32.11	NM_018319
Repair of DNA-protein crosslinks	TDP2	5'- and 3'-tyrosyl DNA phosphodiesterase	6p22.3	NM_016614	ENSG00000111802
Repair of DNA-protein crosslinks	SPRTN	Reads ubiquitylation	1q42.12-q43	NM_032018	ENSG00000010072
Mismatch excision repair (MMR)	MSH2		2p21	NM_000251
Mismatch excision repair (MMR)	MSH3		5q14.1	NM_002439
Mismatch excision repair (MMR)	MSH6		2p16.3	NM_000179
Mismatch excision repair (MMR)	MLH1		3p22.3	NM_000249
Mismatch excision repair (MMR)	PMS2		7p22.1	NM_000535
Mismatch excision repair (MMR)	MSH4		1p31.1	NM_002440
Mismatch excision repair (MMR)	MSH5		6p21.33	NM_002441
Mismatch excision repair (MMR)	MLH3		14q24.3	NM_014381
Mismatch excision repair (MMR)	PMS1		2q32.2	NM_000534
Mismatch excision repair (MMR)	PMS2P3		7q11.23	NM_005395	ENSG00000127957
Mismatch excision repair (MMR)	HFM1	Helicase in meiotic-crossover formation	1p22.2	NM_001017975
Nucleotide excision repair (NER)	XPC		3p25.1	NM_004628
Nucleotide excision repair (NER)	RAD23B		9q31.2	NM_002874
Nucleotide excision repair (NER)	CETN2		Xq28	NM_004344
Nucleotide excision repair (NER)	RAD23A	Substitutes for RAD23B	19p13.13	NM_005053
Nucleotide excision repair (NER)	XPA	Binds damaged DNA in preincision complex	9q22.33	NM_000380
Nucleotide excision repair (NER)	DDB1		11q12.2	NM_001923
Nucleotide excision repair (NER)	DDB2		11p11.2	NM_000107
Nucleotide excision repair (NER)	RPA1		17p13.3	NM_002945
Nucleotide excision repair (NER)	RPA2		1p35.3	NM_002946
Nucleotide excision repair (NER)	RPA3		7p21.3	NM_002947
Nucleotide excision repair (NER)	ERCC3	3' to 5' DNA helicase	2q14.3	NM_000122
Nucleotide excision repair (NER)	ERCC2	5' to 3' DNA helicase	19q13.32	NM_000400
Nucleotide excision repair (NER)	GTF2H1	Core TFIIH subunit p62	11p15.1	NM_005316
Nucleotide excision repair (NER)	GTF2H2	Core TFIIH subunit p44	5q13.2	NM_001515
Nucleotide excision repair (NER)	GTF2H3	Core TFIIH subunit p34	12q24.31	NM_001516
Nucleotide excision repair (NER)	GTF2H4	Core TFIIH subunit p52	6p21.33	NM_001517
Nucleotide excision repair (NER)	GTF2H5	Core TFIIH subunit p8	6p25.3	NM_207118
Nucleotide excision repair (NER)	GTF2E2	TFIIE subunit, mutated in TTD	8p12	NM_002095
Nucleotide excision repair (NER)	CDK7		5q13.2	NM_001799
Nucleotide excision repair (NER)	CCNH		5q14.3	NM_001239
Nucleotide excision repair (NER)	MNAT1		14q23.1	NM_002431	ENSG00000020426
Nucleotide excision repair (NER)	ERCC5	3' incision	13q33.1	NM_000123
Nucleotide excision repair (NER)	ERCC1	5' incision DNA binding subunit	19q13.32	NM_001983
Nucleotide excision repair (NER)	ERCC4	5' incision catalytic subunit	16p13.12	NM_005236
Nucleotide excision repair (NER)	LIG1	DNA ligase	19q13.32	NM_000234
Nucleotide excision repair (NER)	ERCC8		5q12.1	NM_000082
Nucleotide excision repair (NER)	ERCC6		10q11.23	NM_000124
Nucleotide excision repair (NER)	UVSSA		4p16.3	NM_020894	ENSG00000163945
Nucleotide excision repair (NER)	XAB2	Pre-mRNA splicing; Associates with PRPF19, CSA, CSB	19p13.2	NM_020196
Nucleotide excision repair (NER)	MMS19	Iron-sulfur cluster loading and transport	10q24.1	NM_022362
Homologous recombination	RAD51	Homologous pairing	15q15.1	NM_002875
Homologous recombination	RAD51B	Rad51 homolog	14q24.1	NM_002877	ENSG00000182185
Homologous recombination	RAD51D	Rad51 homolog	17q12	NM_002878	ENSG00000185379
Homologous recombination	HELQ	DNA helicase in RAD51 paralog complex	4q21.23	NM_133636
Homologous recombination	SWI5	Accessory factor for loading RAD51	9q34.11	NM_001040011	ENSG00000175854
Homologous recombination	SWSAP1		19p13.2	NM_175871	ENSG00000173928
Homologous recombination	ZSWIM7		17p12	NM_001042697
Homologous recombination	SPIDR		8q11.21	NM_001080394	ENSG00000164808
Homologous recombination	PDS5B		13q13.1	NM_015032
Homologous recombination	DMC1	Rad51 homolog, meiosis	22q13.1	NM_007068
Homologous recombination	XRCC2		7q36.1	NM_005431
Homologous recombination	XRCC3		14q32.33	NM_005432
Homologous recombination	RAD52		12p13.33	NM_134424
Homologous recombination	RAD54L		1p34.1	NM_003579
Homologous recombination	RAD54B		8q22.1	NM_012415
Homologous recombination	BRCA1	Accessory factor for transcription and recombination, E3 Ubiquitin ligase	17q21.31	NM_007294
Homologous recombination	BARD1	BRCA1-associated	2q35	NM_000465
Homologous recombination	ABRAXAS1	In BRCA1 A complex	4q21.23	NM_139076	ENSG00000163322
Homologous recombination	PAXIP1	MDC1 paralog in 53BP1 pathway	7q36.2	NM_007349
Homologous recombination	SMC5		9q21.12	NM_015110
Homologous recombination	SMC6		2p24.2	NM_001142286
Homologous recombination	SHLD1		20p12.3	NM_001303477	ENSG00000171984
Homologous recombination	SHLD2		10q23.2	NM_001330112	ENSG00000122376
Homologous recombination	SHLD3		5q12.3	NM_001365341	ENSG00000253251
Homologous recombination	SEM1	BRCA2 associated	7q21.3	NM_006304	ENSG00000127922
Homologous recombination	RAD50	ATPase in complex with MRE11A, NBS1	5q23.3	NM_005732
Homologous recombination	MRE11A	3' exonuclease, defective in ATLD (ataxia-telangiectasia-like disorder)	11q21	NM_005590
Homologous recombination	NBN	Mutated in Nijmegen breakage syndrome	8q21.3	NM_002485
Homologous recombination	RBBP8	Promotes DNA end resection	18q11.2	NM_002894
Homologous recombination	MUS81		11q13.1	NM_025128
Homologous recombination	EME1		17q21.33	NM_152463
Homologous recombination	EME2		16p13.3	NM_001257370
Homologous recombination	SLX1A		16p11.2	NM_001014999	ENSG00000132207
Homologous recombination	SLX1B		16p11.2	NM_024044	ENSG00000181625
Homologous recombination	GEN1	Nuclease cleaving Holliday junctions	2p24.2	NM_182625
Fanconi anemia	FANCA	FANCA	16q24.3	NM_000135
Fanconi anemia	FANCB	FANCB	Xp22.31	NM_152633
Fanconi anemia	FANCC	FANCC	9q22.32	NM_000136
Fanconi anemia	BRCA2	Cooperation with RAD51, essential function	13q13.1	NM_000059
Fanconi anemia	FANCD2	Target for monoubiquitination	3p25.3	NM_033084
Fanconi anemia	FANCE	FANCE	6p21.31	NM_021922
Fanconi anemia	FANCF	FANCF	11p14.3	NM_022725
Fanconi anemia	FANCG	FANCG	9p13.3	NM_004629
Fanconi anemia	FANCI	target for monoubiquitination	15q26.1	NM_018193
Fanconi anemia	BRIP1	DNA helicase, BRCA1-interacting	17q23	NM_032043
Fanconi anemia	FANCL	FANCL	2p16.1	NM_018062
Fanconi anemia	FANCM	helicase / translocase	14q21.3	NM_020937
Fanconi anemia	PALB2	Co-localizes with BRCA2 (FANCD1)	16p12.1	NM_024675
Fanconi anemia	RAD51C	Rad51 homolog , FANCO	17q23.2	NM_002876
Fanconi anemia	SLX4	nuclease subunit / scaffold SLX4 , FANCP	16p13.3	NM_032444	ENSG00000188827
Fanconi anemia	FAAP20	FANCA - associated	1p36.33	NM_182533	ENSG00000162585
Fanconi anemia	FAAP24	FAAP24	19q13.11	NM_152266	ENSG00000131944
Fanconi anemia	FAAP100	Part of FA core complex	17q25.3	NM_025161	ENSG00000185504
Fanconi anemia	UBE2T	E2 ligase for FANCL	1q32.1	NM_014176
Non-homologous end-joining	XRCC6	DNA end binding subunit	22q13.2	NM_001469
Non-homologous end-joining	XRCC5	DNA end binding subunit	2q35	NM_021141
Non-homologous end-joining	PRKDC	DNA-dependent protein kinase catalytic subunit	8q11.21	NM_006904
Non-homologous end-joining	LIG4	Ligase	13q33.3	NM_002312
Non-homologous end-joining	XRCC4	Ligase accessory factor	5q14.2	NM_003401
Non-homologous end-joining	DCLRE1C	Nuclease	10p13	NM_022487
Non-homologous end-joining	NHEJ1	End-joining factor	2q35	NM_024782
Modulation of nucleotide pools	NUDT1	8-oxoGTPase	7p22.3	NM_002452
Modulation of nucleotide pools	DUT	dUTPase	15q21.1	NM_001948
Modulation of nucleotide pools	RRM2B	p53-inducible ribonucleotide reductase small subunit 2 homolog	8q22.3	NM_015713
Modulation of nucleotide pools	PARK7	Guanine glycation repair	1p36.23	NM_007262
Modulation of nucleotide pools	DNPH1	Hydrolase for 5-hydroxymethyl deoxyuridine	6p21.1	NM_006443	ENSG00000112667
Modulation of nucleotide pools	NUDT15	Hydrolysis of thiopurines?	13q14.2	NM_018283
Modulation of nucleotide pools	NUDT18	Hydrolysis of 8-hydroxypurine diphosphates	8p21.3	NM_024815
DNA polymerases	POLA1	DNA synthesis at resected ends	Xp22.1-p21.3	NM_001330360
DNA polymerases	POLB	BER in nuclear DNA	8p11.21	NM_002690
DNA polymerases	POLD1		19q13.33	NM_002691
DNA polymerases	POLD2		7p13	NM_001127218
DNA polymerases	POLD3		11q13.4	NM_006591
DNA polymerases	POLD4		11q13.2	NM_021173
DNA polymerases	POLE		12q24.33	NM_006231
DNA polymerases	POLE2		14q21.3	NM_002692
DNA polymerases	POLE3		9q32	NM_017443
DNA polymerases	POLE4		2p12	NM_019896
DNA polymerases	REV3L	DNA pol zeta catalytic subunit, essential function	6q21	NM_002912
DNA polymerases	MAD2L2	DNA pol zeta and shieldin subunit	1p36.22	NM_006341
DNA polymerases	REV1	dCMP transferase	2q11.2	NM_016316
DNA polymerases	POLG	Mitochondrial DNA repair and replication	15q26.1	NM_002693
DNA polymerases	POLH	xeroderma pigmentosum (XP) variant	6p21.1	NM_006502
DNA polymerases	POLI	Lesion bypass	18q21.2	NM_007195
DNA polymerases	POLQ	TMEJ (alt-EJ)	3q13.33	NM_199420
DNA polymerases	POLK	Lesion bypass and NER	5q13.3	NM_016218
DNA polymerases	POLL	Gap-filling during non-homologous end-joining	10q24.32	NM_013274
DNA polymerases	POLM	Gap filling during non-homologous end-joining	7p13	NM_013284
DNA polymerases	POLN	Lesion bypass / recombination?	4p16.3	NM_181808
DNA polymerases	PRIMPOL	Primase and DNA-directed polymerase	4q35.1	NM_152683	ENSG00000164306
DNA polymerases	DNTT	Terminal transferase	10q24.1	NM_004088
Editing and processing nucleases	FEN1	5' nuclease	11q12.2	NM_004111
Editing and processing nucleases	FAN1	5' nuclease interacting with FANCD2	15q13.2	NM_014967	ENSG00000198690
Editing and processing nucleases	TREX1	3' exonuclease	3p21.31	NM_033629
Editing and processing nucleases	TREX2	3' exonuclease	Xq28	NM_080701
Editing and processing nucleases	EXO1	5' exonuclease	1q43	NM_003686
Editing and processing nucleases	APTX	Processing of DNA single-strand interruptions	9p21.1	NM_175073
Editing and processing nucleases	SPO11	endonuclease	20q13.32	NM_012444
Editing and processing nucleases	ENDOV	incision 3' of hypoxanthine and uracil in DNA and inosine in RNA	17q25.3	NM_173627	ENSG00000173818
Editing and processing nucleases	DNA2	Seckel Syndrome 8	10q21.3	NM_001080449	ENSG00000138346
Editing and processing nucleases	DCLRE1A	5'-3' exonuclease, DNA crosslink repair	10q25.3	NM_014881
Editing and processing nucleases	DCLRE1B	5' - 3' exonuclease, APOLLO	1p13.2	NM_022836
Editing and processing nucleases	EXO5	exonuclease	1p34.2	NM_001346946	ENSG00000164002
Ubiquitination and modification	UBE2A	Ubiquitin-conjugating enzyme	Xq24-q25	NM_003336
Ubiquitination and modification	UBE2B	Ubiquitin-conjugating enzyme	5q31.1	NM_003337
Ubiquitination and modification	RAD18	E3 ubiquitin ligase	3p25.3	NM_020165
Ubiquitination and modification	SHPRH	E3 ubiquitin ligase, SWI/SNF related, homolog of S. cerevisiae Rad5	6q24.3	NM_001042683
Ubiquitination and modification	HLTF	E3 ubiquitin ligase, SWI/SNF related, homolog of S. cerevisiae Rad5	3q25.1-q26.1	NM_003071
Ubiquitination and modification	RNF168	E3 ubiquitin ligase for DSB repair; ATM-like and RIDDLE syndrome	3q29	NM_152617
Ubiquitination and modification	RNF8	E3 ubiquitin ligase for DSB repair	6p21.2	NM_003958
Ubiquitination and modification	RNF4	E3 ubiquitin ligase	4p16.3	NM_001185009
Ubiquitination and modification	UBE2V2		8q11.21	NM_003350
Ubiquitination and modification	UBE2N		12q22	NM_003348
Ubiquitination and modification	USP1	Ubiquitin-specific protease for FANCD2, PCNA	1p31.3	NM_003368
Ubiquitination and modification	WDR48	Necessary for USP1 activity	3p22.2	NM_020839
Ubiquitination and modification	HERC2	Control of several DNA repair factors	15q13.1	NM_004667
Chromatin Structure and Modification	H2AFX	Histone, phosphorylated after DNA damage	11q23.3	NM_002105
Chromatin Structure and Modification	CHAF1A	Chromatin assembly factor	19p13.3	NM_005483
Chromatin Structure and Modification	SETMAR	DNA damage-associated histone methylase and nuclease	3p26	NM_006515
Chromatin Structure and Modification	ATRX	Chromatin remodeling, transcription factor	Xq21.1	NM_000489
Genes defective in diseases associated with sensitivity to DNA damaging agents	BLM	Bloom syndrome helicase	15q26.1	NM_000057
Genes defective in diseases associated with sensitivity to DNA damaging agents	RMI1	In BLM-TOP3A complex	9q21.32	NM_001358291
Genes defective in diseases associated with sensitivity to DNA damaging agents	TOP3A	Topoisomerase IIIa	17p11.2	NM_004618
Genes defective in diseases associated with sensitivity to DNA damaging agents	WRN	Werner syndrome helicase / 3' - exonuclease	8p12	NM_000553
Genes defective in diseases associated with sensitivity to DNA damaging agents	RECQL4	Rothmund-Thompson syndrome	8q24.3	NM_004260
Genes defective in diseases associated with sensitivity to DNA damaging agents	ATM	ataxia telangiectasia	11q22.3	NM_000051
Genes defective in diseases associated with sensitivity to DNA damaging agents	MPLKIP	non-photosensitive form of trichothiodystrophy	7p14	NM_138701	ENSG00000168303
Other identified genes with known or suspected DNA repair function	RPA4	Similar to RPA2	Xp21.33	NM_013347
Other identified genes with known or suspected DNA repair function	PRPF19	Pre-mRNA splicing; DNA crosslink repair; binding to SETMAR	11q12.2	NM_014502
Other identified genes with known or suspected DNA repair function	RECQL	DNA helicase	12p12.1	NM_002907
Other identified genes with known or suspected DNA repair function	RECQL5	DNA helicase	17q25.1	NM_001003715
Other identified genes with known or suspected DNA repair function	RDM1	Similar to RAD52	17q12	NM_145654
Other identified genes with known or suspected DNA repair function	NABP2	Single-stranded DNA binding protein (ATM / MRN pathway)	12q13.3	NM_024068	ENSG00000139579
Other conserved DNA damage response genes	ATR	ATM- and PI-3K-like essential kinase	3q23	NM_001184
Other conserved DNA damage response genes	ATRIP	ATR-interacting protein	3p21.31	NM_130384
Other conserved DNA damage response genes	MDC1	Mediator of DNA damage checkpoint	6p21.3	NM_014641
Other conserved DNA damage response genes	PCNA	Sliding clamp for pol delta and pol epsilon	20p12.3	NM_002592	ENSG00000132646
Other conserved DNA damage response genes	RAD1		5p13.2	NM_002853
Other conserved DNA damage response genes	RAD9A		11q13.2	NM_004584
Other conserved DNA damage response genes	HUS1		7p12.3	NM_004507
Other conserved DNA damage response genes	RAD17	RFC-like DNA damage sensor	5q13.2	NM_002873
Other conserved DNA damage response genes	CHEK1		11q24.2	NM_001274
Other conserved DNA damage response genes	CHEK2		22q12.1	NM_007194
Other conserved DNA damage response genes	TP53	Regulation of the cell cycle	17p13.1	NM_000546
Other conserved DNA damage response genes	TP53BP1	chromatin-binding checkpoint protein	15q15-q21	NM_001141980
Other conserved DNA damage response genes	RIF1	suppressor of 5'-end-resection	2q23.3	NM_001177665
Other conserved DNA damage response genes	TOPBP1	DNA damage checkpoint control	3q22.1	NM_007027
Other conserved DNA damage response genes	CLK2	S-phase check point and biological clock protein	1q21	NM_003993
Other conserved DNA damage response genes	PER1	S-phase check point and biological clock protein	17p12	NM_002616

## Sheet: DEG HRDetect RAD51
ENSG	Gene	Entrez	TestMethod	AdjustmentMethod	pVal	Adj_pVal	median_HRDneg:HRDneg	median_HRDneg:HRDpos	median_HRDneg:NA	median_HRDpos:HRDneg	median_HRDpos:HRDpos	median_HRDpos:NA	absFoldChange	medianDiff	medianDiff_abs
ENSG00000076248.10	UNG	7374	Kruskal	fdr	0.000396268950908541	0.00156306086191702	18.2497819632883	24.7193426259853	30.727546840833	24.7593742331072	27.7134951577087	23.9811990540679	1.683721312542	12.4777648775448	12.4777648775448
ENSG00000123415.15	SMUG1	23583	Kruskal	fdr	0.0150741568831758	0.0360763529900723	7.55680715184959	6.52863263896847	6.38909485867301	5.40475943189123	5.93414888818103	6.11342023143856	1.39817641230432	2.15204771995837	2.15204771995837
ENSG00000114026.21	OGG1	4968	Kruskal	fdr	0.0057542466743855	0.0151315375511619	4.15490426523296	4.60658556735289	4.02309071741879	4.94188630646974	5.44425019728092	4.46094065822632	1.35325066713235	1.42115947986213	1.42115947986213
ENSG00000132781.17	MUTYH	4595	Kruskal	fdr	9.82054631487433e-06	8.04529371180089e-05	3.06123919593236	4.25008747035693	4.18859951070674	5.63821819138714	4.86978921045593	4.28960965480911	1.84180909446049	2.57697899545478	2.57697899545478
ENSG00000140398.13	NEIL1	79661	Kruskal	fdr	2.89453205602631e-05	0.000168541215073347	1.58198020376702	0.681706912357858	1.04305729789588	0.750838151183059	0.535184780456219	0.629554868725154	2.95595140508005	1.0467954233108	1.0467954233108
ENSG00000109674.3	NEIL3	55247	Kruskal	fdr	1.38263065827144e-06	1.55423387043484e-05	0.890674263231619	2.08866500743632	2.5061231131436	1.85700855283842	2.07860098839298	1.95495338899747	2.81373698174535	1.61544884991198	1.61544884991198
ENSG00000183624.13	HMCES	56941	Kruskal	fdr	0.00278334665261682	0.00827547747616801	18.4997132912216	22.6421923361351	23.7477348858468	30.2557359388451	28.411959666255	28.5466814719763	1.63547053203262	11.7560226476235	11.7560226476235
ENSG00000185480.11	PARPBP	55010	Kruskal	fdr	4.73425553523761e-05	0.000252099107251403	2.51963264429973	3.50592760038434	3.2350648751393	3.60165822457129	4.0390644416083	3.94352479529072	1.60303703428595	1.51943179730858	1.51943179730858
ENSG00000189046.10	ALKBH2	121642	Kruskal	fdr	0.00444906106662796	0.0123071429505423	5.7745289909658	6.98495775819058	8.12602066220373	6.08098166860396	7.11821568490131	6.98503555369765	1.40721791767204	2.35149167123793	2.35149167123793
ENSG00000095002.13	MSH2	4436	Kruskal	fdr	1.7425072323654e-06	1.85577020246915e-05	16.8225578257262	26.0216162179463	23.5784656747925	26.7492990209794	27.7184534022453	25.4720072992483	1.64769553413907	10.8958955765191	10.8958955765191
ENSG00000113318.9	MSH3	4437	Kruskal	fdr	0.0010099663095702	0.00346919721002667	6.67530514393996	6.10194035905223	5.69972488822062	4.29970527639409	4.982453870725	5.09094537862637	1.55250295423461	2.37559986754588	2.37559986754588
ENSG00000116062.14	MSH6	2956	Kruskal	fdr	1.49908972498218e-05	0.000110105555662484	11.5408926631352	19.3766182519415	17.1495670259939	16.9450387301641	20.2021803944158	22.0403285334937	1.90975942475374	10.4994358703585	10.4994358703585
ENSG00000064933.17	PMS1	5378	Kruskal	fdr	0.00167346477618224	0.00540072723222451	5.53343955365227	6.88202454906003	7.02672451289669	6.7103076524058	7.69628682727944	7.59600920818533	1.39086851002097	2.16284727362717	2.16284727362717
ENSG00000132383.11	RPA1	6117	Kruskal	fdr	6.77600170108572e-07	1.03092025880804e-05	20.6834829711009	29.5352084950012	23.0035672618377	25.7570779571895	29.9316704722607	31.6290486156226	1.5291935434576	10.9455656445217	10.9455656445217
ENSG00000163161.12	ERCC3	2071	Kruskal	fdr	0.00510730407223691	0.0139468688126469	15.8428981335291	20.556885150407	21.9007383590496	19.7459541336109	20.0465606057673	18.9144110106908	1.38236944872479	6.05784022552049	6.05784022552049
ENSG00000213780.10	GTF2H4	2968	Kruskal	fdr	1.69853277197908e-05	0.000113058587634858	8.0925895010954	10.6622957069661	9.52905886181378	10.7123695271967	11.376702546056	10.9366874622037	1.4058173276324	3.28411304496058	3.28411304496058
ENSG00000197265.8	GTF2E2	2961	Kruskal	fdr	0.0107795863209677	0.0263914009927141	14.0123798570166	16.0320042151409	20.7594364831312	15.877310649144	17.2391585761395	21.2470002743713	1.51630204798737	7.2346204173547	7.2346204173547
ENSG00000134480.13	CCNH	902	Kruskal	fdr	4.26526128371184e-05	0.000232948885495031	15.5632559316582	13.2534016164091	12.1511814709247	11.2537276376943	11.4706651903808	11.3720939062574	1.38294229545144	4.3095282939639	4.3095282939639
ENSG00000051180.16	RAD51	5888	Kruskal	fdr	1.57286038348205e-05	0.000111673087227226	3.26748654535159	6.30374547747644	5.76464983093754	7.73760743411685	7.17568561451468	6.04727088831174	2.36806099328077	4.47012088876525	4.47012088876525
ENSG00000173928.2	SWSAP1	126074	Kruskal	fdr	2.2917738198132e-06	2.24785284997534e-05	1.98810701533866	1.01954197837776	1.44641885945939	1.01469081282725	0.934218190948974	0.924220187595706	2.15111836121063	1.06388682774295	1.06388682774295
ENSG00000126215.13	XRCC3	7517	Kruskal	fdr	0.000818653922130808	0.00290622142356437	2.28201221712221	3.19810902009035	3.50323786620237	2.79078305152066	3.5738324117311	3.20904703543619	1.5660882027345	1.29182019460889	1.29182019460889
ENSG00000085999.11	RAD54L	8438	Kruskal	fdr	7.33284158775696e-10	1.56189525819223e-07	1.70291870156318	3.86685500641622	3.39395966168028	4.66334978288437	5.16983771213724	5.22642350440335	3.06909748516226	3.52350480284017	3.52350480284017
ENSG00000012048.20	BRCA1	672	Kruskal	fdr	0.000126442479584083	0.000594721099278682	2.89507945929293	4.62638169604239	4.19805221120898	2.85524977287649	2.3706467773632	2.73825638582687	1.95152721199072	2.25573491867919	2.25573491867919
ENSG00000138376.10	BARD1	580	Kruskal	fdr	0.000340818776537891	0.00139604614235713	2.88431776584704	4.72377916638537	2.92801372388146	4.11112476638883	4.60334780667856	4.3037340407897	1.63774575128969	1.83946140053833	1.83946140053833
ENSG00000157212.18	PAXIP1	22976	Kruskal	fdr	0.00353188834173353	0.0101661110376924	5.12646710585922	6.28977516024911	7.14275377969574	6.40537969591297	7.05293107894771	7.15931686159909	1.39654009550095	2.03284975573987	2.03284975573987
ENSG00000113522.13	RAD50	10111	Kruskal	fdr	0.000100982661164162	0.000488847882453783	10.7999676908403	8.33203077086611	8.92957534476953	8.32615454339972	8.02383393349182	8.81570144387078	1.34598594392149	2.77613375734846	2.77613375734846
ENSG00000101773.18	RBBP8	5932	Kruskal	fdr	9.3076370634087e-08	3.48996841279176e-06	10.0713616171138	16.6248137570636	20.950540164493	20.4499321529779	19.9098876642029	16.511995144222	2.080209306445	10.8791785473793	10.8791785473793
ENSG00000172732.11	MUS81	80198	Kruskal	fdr	2.42725894598276e-06	2.24785284997534e-05	5.97612981016447	7.82870172139192	7.08264725548139	8.75902779051728	8.62633540005795	8.73118052666066	1.46566893102281	2.78289798035281	2.78289798035281
ENSG00000187741.14	FANCA	2175	Kruskal	fdr	9.04996664467283e-06	7.71057158126125e-05	2.62628829829271	4.53617277802303	5.84578165309267	5.13080168672407	5.43359196642925	6.13537546453698	2.33613936007157	3.50908716624427	3.50908716624427
ENSG00000158169.12	FANCC	2176	Kruskal	fdr	0.0175789244472847	0.0406990316007788	2.9148640526975	4.00256329194433	3.67933681602569	3.94955700722177	4.18012136288994	3.70129321314403	1.43407077905453	1.26525731019245	1.26525731019245
ENSG00000144554.10	FANCD2	2177	Kruskal	fdr	2.60733243406899e-05	0.000163341708369616	3.2750066630591	5.04360228435267	4.46527473595958	4.67918949556268	5.34336908374341	4.43163687845862	1.63155975956162	2.06836242068432	2.06836242068432
ENSG00000112039.3	FANCE	2178	Kruskal	fdr	1.23307155097814e-07	3.48996841279176e-06	1.81195396130345	3.1321452343798	3.94470115947063	3.8686724213765	3.94240473191684	3.99088516329457	2.20253121686584	2.17893120199112	2.17893120199112
ENSG00000221829.9	FANCG	2189	Kruskal	fdr	1.6598647903715e-05	0.000113058587634858	4.06515951245021	7.11340627643659	7.30879230189345	6.48684614905039	7.04389650104029	7.83348371584377	1.92698064906247	3.76832420339356	3.76832420339356
ENSG00000140525.17	FANCI	55215	Kruskal	fdr	2.35130000261899e-06	2.24785284997534e-05	8.39781039781265	12.7462621412356	13.6633400293421	14.7039901225828	14.7676611695308	13.2507639559854	1.75851328738944	6.36985077171813	6.36985077171813
ENSG00000136492.8	BRIP1	83990	Kruskal	fdr	1.31075943507756e-06	1.55423387043484e-05	1.42483134666515	2.33341947011675	3.28739884256915	3.48828519334548	3.67426030925998	4.12968711099262	2.89836907410708	2.70485576432747	2.70485576432747
ENSG00000115392.11	FANCL	55120	Kruskal	fdr	1.7645028615879e-05	0.000113890639247946	7.90436128926243	14.0673737969548	11.0676380499258	13.1459062849158	13.8229314706499	12.6469564524308	1.77969772409878	6.16301250769241	6.16301250769241
ENSG00000185504.16	FAAP100	80233	Kruskal	fdr	0.00102610058324732	0.00346919721002667	4.31797603692368	4.68937592760095	4.61465376856325	4.46917711840338	5.42340177210319	5.16187612217051	1.2560055279897	1.1054257351795	1.1054257351795
ENSG00000077152.9	UBE2T	29089	Kruskal	fdr	3.00683857877332e-05	0.000168541215073347	12.6597342562048	33.8340845689387	35.2735218737682	26.8697233527685	29.986958396486	30.6302934461958	2.78627664372021	22.6137876175633	22.6137876175633
ENSG00000196419.12	XRCC6	2547	Kruskal	fdr	0.00564623206806484	0.0150330928812226	141.151218197126	150.786212249895	144.040688056674	154.254532170472	169.158425430719	150.842286013708	1.19841987615352	28.0072072335925	28.0072072335925
ENSG00000187736.12	NHEJ1	79840	Kruskal	fdr	0.000244203310286031	0.0010199079429593	4.8328903769218	5.81122336622864	6.96126007511327	7.31608317811027	6.09338021360903	5.92278114177187	1.51381111664488	2.48319280118847	2.48319280118847
ENSG00000106268.15	NUDT1	4521	Kruskal	fdr	0.00279734449898637	0.00827547747616801	10.096772592578	13.0872409803696	20.9424020341323	11.1440127793249	13.1807380457244	11.8115372823386	2.07416794248954	10.8456294415543	10.8456294415543
ENSG00000048392.11	RRM2B	50484	Kruskal	fdr	0.000800425566143237	0.00288967195912728	12.9128206272749	8.98779441965354	7.63190463939616	10.3531990975981	10.052987909961	10.1217869476363	1.69195256458244	5.28091598787879	5.28091598787879
ENSG00000116288.12	PARK7	11315	Kruskal	fdr	0.000609541196602271	0.00227775920835585	121.446495953456	108.384254125782	105.685240281392	95.5466851732274	96.0179810823795	93.0309180555682	1.30544230339547	28.4155778978881	28.4155778978881
ENSG00000112667.12	DNPH1	10591	Kruskal	fdr	0.000212840272242976	0.000919195855642633	10.6465076550034	17.094559261013	15.5289367584973	15.7082203911031	16.9046114007722	13.5134609426136	1.60564945942432	6.44805160600965	6.44805160600965
ENSG00000275074.1	NUDT18	79873	Kruskal	fdr	7.00840469646518e-05	0.000355426238177877	3.80981908151875	2.44425961497843	2.96505398259213	2.79957111764539	2.56137762861693	3.11100715230017	1.55868020654278	1.36555946654032	1.36555946654032
ENSG00000101868.10	POLA1	5422	Kruskal	fdr	0.000736953550266752	0.00270639838287618	4.93301998420442	6.55557860475043	5.26134490135322	6.46058579271525	6.87502130055597	5.96492075612572	1.39367392035099	1.94200131635155	1.94200131635155
ENSG00000070501.11	POLB	5423	Kruskal	fdr	2.9501245103572e-05	0.000168541215073347	14.6136491602802	22.2144696379631	21.704618666564	20.556861867851	22.989396604747	27.4308742995639	1.87707218085684	12.8172251392837	12.8172251392837
ENSG00000062822.12	POLD1	5424	Kruskal	fdr	3.34304053267684e-06	2.9669484727507e-05	2.53141824473888	3.90442147906504	4.26936810796412	4.15785921325282	4.7253751697832	4.27470983354597	1.86669080844467	2.19395692504433	2.19395692504433
ENSG00000077514.8	POLD3	10714	Kruskal	fdr	0.00181312751755294	0.00576412180953397	8.12009075160154	8.64489435367064	7.94871992355494	10.7045510022199	9.97097885457083	8.72261036526781	1.34670124311443	2.75583107866492	2.75583107866492
ENSG00000100479.12	POLE2	5427	Kruskal	fdr	0.00047535535631273	0.00180804805168949	3.09535970918731	4.68547509539933	4.93673835812554	4.03070151739192	4.47043277629036	3.89497691918189	1.59488357474992	1.84137864893823	1.84137864893823
ENSG00000148229.12	POLE3	54107	Kruskal	fdr	0.000988098213522358	0.00345024458164365	28.4663297051992	33.5801552168981	34.3459442054679	33.8065775018179	36.1957355439388	37.1496400080678	1.30503793052332	8.68331030286852	8.68331030286852
ENSG00000116670.14	MAD2L2	10459	Kruskal	fdr	0.00643143209441731	0.0164775346683591	17.008280166912	23.8936341828723	20.8732969881908	20.9691335392845	20.9692926720588	22.956024949725	1.40482364756403	6.88535401596032	6.88535401596032
ENSG00000170734.11	POLH	5429	Kruskal	fdr	0.00130105485430356	0.00433007318697903	6.53811559700435	8.77671496714443	7.58848285248791	8.13918043341596	9.17709511993084	7.92734619490878	1.4036299884535	2.63897952292649	2.63897952292649
ENSG00000051341.13	POLQ	10721	Kruskal	fdr	2.46495838990135e-07	4.77305579135444e-06	0.629278627203783	1.44019382212	1.7241785790526	1.78981371540576	1.64544996212415	1.23601425718537	2.84423089873375	1.16053508820197	1.16053508820197
ENSG00000168496.3	FEN1	2237	Kruskal	fdr	1.94763075215513e-07	4.3238967878241e-06	12.3846654057214	19.6975573995753	23.293657295672	23.5019689280537	22.9888387264972	23.8734078241994	1.92765868451888	11.488742418478	11.488742418478
ENSG00000174371.16	EXO1	9156	Kruskal	fdr	1.3864057999184e-06	1.55423387043484e-05	4.83677068706919	7.85580926038663	9.12425776918293	7.97140214126207	10.7834864485703	9.21135110242775	2.22948060725708	5.94671576150107	5.94671576150107
ENSG00000137074.18	APTX	54840	Kruskal	fdr	0.00552558326548892	0.0148980915892296	11.8184323650349	13.5305724308302	13.1655879112973	11.2590295622146	12.6540760234607	16.2128024384871	1.43998222483556	4.95377287627251	4.95377287627251
ENSG00000138346.14	DNA2	1763	Kruskal	fdr	7.49356693810833e-05	0.000371192966934203	2.18892095622704	3.99692803669144	4.99229934187187	4.61441345782884	4.84531286753126	4.95692970471125	2.28071247966711	2.80337838564483	2.80337838564483
ENSG00000118655.4	DCLRE1B	64858	Kruskal	fdr	7.56629784566321e-07	1.07441429408418e-05	3.46103778031555	4.78705621659911	4.17313245878929	4.88009739202035	5.00666553088532	4.35583345209911	1.44657927727933	1.54562775056978	1.54562775056978
ENSG00000164002.11	EXO5	64789	Kruskal	fdr	5.0016220203443e-07	8.19496531025643e-06	5.36233459399658	6.54744736899684	6.13029055891812	6.72860050034044	7.78918505900561	7.6543558502039	1.45257348687753	2.42685046500904	2.42685046500904
ENSG00000070950.9	RAD18	56852	Kruskal	fdr	0.00848384041978471	0.0210123024350482	3.57011169760728	4.43155043794338	4.5603665587004	4.58156849001415	4.7635065221327	5.03770684359612	1.41107821555624	1.46759514598885	1.46759514598885
ENSG00000071794.15	HLTF	6596	Kruskal	fdr	0.00020724351963037	0.000919195855642633	9.01765703079788	13.3959499504178	11.3340414499947	11.909473763042	13.8985000523987	13.0760492920729	1.54125400921008	4.88084302160079	4.88084302160079
ENSG00000112130.16	RNF8	9025	Kruskal	fdr	1.20582729515058e-05	9.17290049525266e-05	4.08314223220449	6.84780942568943	4.90688867225917	5.67761116578317	6.57035721556308	6.29933764647899	1.67709304164805	2.76466719348494	2.76466719348494
ENSG00000162607.12	USP1	7398	Kruskal	fdr	4.3218969215812e-09	4.60282022148397e-07	17.1286740279047	30.5617706124556	23.5969929753827	38.7114846074176	39.0040353732908	43.6646687098953	2.54921476342887	26.5359946819906	26.5359946819906
ENSG00000128731.15	HERC2	8924	Kruskal	fdr	0.00659574362570102	0.0165281575561684	5.42598424906554	4.39715911468217	4.26803881866214	5.3896951985309	4.48880479317639	3.53066715303242	1.53681556880978	1.89531709603312	1.89531709603312
ENSG00000188486.3	H2AFX	3014	Kruskal	fdr	1.04209974470954e-05	8.22100909715305e-05	7.51858661942159	14.2274596317033	10.6010843787719	12.3894432390237	11.6402858012907	11.8251539088212	1.89230507698771	6.70887301228175	6.70887301228175
ENSG00000167670.15	CHAF1A	10036	Kruskal	fdr	0.000375863172182041	0.00151054444669386	5.0343234054431	6.44834637515065	8.34164410590069	7.50301008754354	7.67413621554158	6.65342874763752	1.65695435793452	3.30732070045759	3.30732070045759
ENSG00000197299.10	BLM	641	Kruskal	fdr	1.74993956876174e-08	1.24245709382084e-06	1.63587987914721	3.12243057848793	3.49586970896998	3.49267828972462	4.28967511546313	3.50864884806859	2.62224333836746	2.65379523631593	2.65379523631593
ENSG00000177302.14	TOP3A	7156	Kruskal	fdr	0.00427207289352288	0.0119730463989523	7.03058052673245	8.64948983778851	8.37457399036779	8.87669744037597	8.69861653587851	7.79188529630391	1.26258385159291	1.84611691364352	1.84611691364352
ENSG00000160957.12	RECQL4	9401	Kruskal	fdr	0.000128437420501499	0.000594721099278682	1.70670536467486	3.43566306014323	3.76468341305148	3.6422557621575	3.91490940516889	4.9480337511481	2.89917278843893	3.24132838647324	3.24132838647324
ENSG00000168303.6	MPLKIP	136647	Kruskal	fdr	0.00207891406484896	0.00651189258548277	2.08884635065898	2.76157730502006	3.17047869876636	2.6109190984009	2.50348379270417	2.62452613102997	1.5178132646119	1.08163234810737	1.08163234810737
ENSG00000108469.14	RECQL5	9400	Kruskal	fdr	0.01641971084439	0.0388599823317231	4.65797862325477	4.98176675797244	5.24099332055117	5.25939948857486	5.86654080427131	4.87080066408693	1.25946065423805	1.20856218101654	1.20856218101654
ENSG00000139579.12	NABP2	79035	Kruskal	fdr	0.000415725149207859	0.00160999012329589	11.5964238899444	13.4041448740229	14.0293211871916	9.93372450540201	11.0172156597312	10.2797641190366	1.41229215482696	4.09559668178959	4.09559668178959
ENSG00000175054.14	ATR	545	Kruskal	fdr	0.00325022203656025	0.00948352457242921	5.93931249289187	7.09602171176912	7.38557677084212	7.13709407157788	7.67645812851496	6.56704743158647	1.29248261271016	1.73714563562309	1.73714563562309
ENSG00000137337.14	MDC1	9656	Kruskal	fdr	1.31078625832554e-07	3.48996841279176e-06	6.08755803471567	8.7773944728036	8.25957763632332	9.21187522353376	10.7401216228018	9.51660550823776	1.76427420675973	4.65256358808614	4.65256358808614
ENSG00000132646.10	PCNA	5111	Kruskal	fdr	2.85742194304639e-05	0.000168541215073347	62.7488743653993	97.7414358470493	76.7821358295853	109.202515595031	105.342945252478	108.478637450613	1.74031035137177	46.4536412296317	46.4536412296317
ENSG00000113456.18	RAD1	5810	Kruskal	fdr	0.00649818268611343	0.0164775346683591	4.88841269199856	5.86347145751382	5.20928968232762	6.68588672822661	6.25324652571217	6.19123575062024	1.36770095928484	1.79747403622805	1.79747403622805
ENSG00000149554.12	CHEK1	1111	Kruskal	fdr	1.24377619901905e-07	3.48996841279176e-06	4.86106536101547	10.666537188331	8.97171317741172	10.5302057405161	10.7776120514984	9.25795766237177	2.21712963128046	5.91654669048296	5.91654669048296
ENSG00000183765.20	CHEK2	11200	Kruskal	fdr	4.35733323081906e-07	7.73426648470382e-06	4.96067486674975	8.69722956938591	8.65560822301126	9.45286066205792	9.25824675946275	10.7218410959179	2.16136743163393	5.76116622916816	5.76116622916816
ENSG00000080345.17	RIF1	55183	Kruskal	fdr	0.00155793913929285	0.0051052467179904	8.7156516750526	11.772518967208	12.4513130953007	13.666358463891	14.1042334165787	12.3034797805774	1.61826492641396	5.38858174152612	5.38858174152612
ENSG00000163781.12	TOPBP1	11073	Kruskal	fdr	2.0299984919362e-07	4.3238967878241e-06	10.2664726282134	17.6962313648859	16.0040594060625	16.2452473889575	18.2241735455439	15.8949437630856	1.7751153882651	7.9577009173306	7.9577009173306
ENSG00000176444.18	CLK2	1196	Kruskal	fdr	0.000215773675033482	0.000919195855642633	11.9071332670484	16.8618788850643	16.7420701181012	16.0792852076128	17.9534380301078	18.0573157491804	1.51651244209653	6.150182482132	6.150182482132
